# Supplementary material for: Target enrichment using parallel nanoliter quantitative PCR amplification
Source: BMC Genomics. 2014 Mar 10;15:184. doi: 10.1186/1471-2164-15-184 (PMC4234423; doi:10.1186/1471-2164-15-184)
Supplement: Additional file 1 — Primer information. Excel file containing the amplicon positions and sequence. [file 1471-2164-15-184-S1.xlsx]

## Sheet: Primer info
Name	forward primer	Reverse primer	Amplicon chromosome	Amplicon start	Amplicon stop	Amplicon length	Sequence
APC-1	AACAGGCTCTAGTCTCCG	AGAGAAGAGAGCCACAGAGT	5	112043142	112043691	549	AACAGGCTCTAGTCTCCGGGCTGTGGGAAGCCAGCAACACCTCTCACGCATGCGCATTGTAGTCTTCCCACCTCCCACAAGATGGCGGAGGGCAAGTAGCAAGGGGGCGGGGTGTGGCCGCCGGAAGCCTAGCCGCTGCTCGGGGGGGACCTGCGGGCTCAGGCCCGGGAGCTGCGGACCGAGGTTGGCTCGATGCTGTTCCCAGGTACTGTTGTTGGCTGTTGGTGAGGAAGGTGAAGCACTCAGTTGCCTTCTCGGGCCTCGGCGCCCCCTATGTACGCCTCCCTGGGCTCGGGTCCGGTCGCCCCTTTGCCCGCTTCTGTACCACCCTCAGTTCTCGGGTCCTGGAGCACCGGCGGCAGCAGGAGCTGCGTCCGGCAGGAGACGAAGAGCCCGGGC…
APC-10	CCCATTCATCACTTAATTGGTTT	AGCACAAATGGCTGATATGAAT	5	112154585	112155172	587	CCCATTCATCACTTAATTGGTTTTTGGCTTTTGGATATTAAAGTCGTAATTTTGTTTCTAAACTCATTTGGCCCACAGGTGGAAATGGTGTATTCATTGTTGTCAATGCTTGGTACTCATGATAAGGATGATATGTCGCGAACTTTGCTAGCTATGTCTAGCTCCCAAGACAGCTGTATATCCATGCGACAGTCTGGATGTCTTCCTCTCCTCATCCAGCTTTTACATGGCAATGACAAAGACTCTGTATTGTTGGGAAATTCCCGGGGCAGTAAAGAGGCTCGGGCCAGGGCCAGTGCAGCACTCCACAACATCATTCACTCACAGCCTGATGACAAGAGAGGCAGGCGTGAAATCCGAGTCCTTCATCTTTTGGAACAGATACGCGCTTACTGTGAA…
APC-11	AAGGGCAGATGAGTGGTAAA	AAGTTGGTGGCCTTATATCCT	5	112157366	112157814	448	AAGGGCAGATGAGTGGTAAACATTTTTATGGAAACAAATCCCTTTATTCCTATTTTTTGTTCCACATTTGTAGTATTTATTCATCCTTTCAGCAAATATTTGTTGATCCACTAAAATTCCGTGAATTAGGGTTATATTAGTGATCCCTGCATATTTTTAAAGTACAATAAACATCATTGCTCTTCAAATAACAAAGCATTATGGTTTATGTTGATTTTATTTTTCAGTGCCAGCTCCTGTTGAACATCAGATCTGTCCTGCTGTGTGTGTTCTAATGAAACTTTCATTTGATGAAGAGCATAGACATGCAATGAATGAACTAGGTAAGACAAAAATGTTTTTTAATGACATAGACAATTACTGGTGGATTTTTAAATCATGGTAGAAATTCAGTATAGT…
APC-12	TCGCTCAGCAAGATAAGGG	GAAAGTAAATTAACTCATACCTGAGC	5	112162554	112163002	448	TCGCTCAGCAAGATAAGGGGCTGGGGGTGGAGAAACTGGCATAAAATGGAATAATTGTCAGTTGTACTTTATAAATATATTATACAGAAGTTCTTTATAACAGTTTTTGTAGCTTATAATTCTAAAGGCAAATTTAAACCATATATTCTCATTGATTGAGTTTTTTTTTCCTAGTATTTAAGTTACCAACTTGGTACCAGTTTGTTTTATTTTAGATGATTGTCTTTTTCCTCTTGCCCTTTTTAAATTAGGGGGACTACAGGCCATTGCAGAATTATTGCAAGTGGACTGTGAAATGTATGGGCTTACTAATGACCACTACAGTATTACACTAAGACGATATGCTGGAATGGCTTTGACAAACTTGACTTTTGGAGATGTAGCCAACAAGGTATGTTT…
APC-13	TCCATCCAAATAAGAGGCTTTAC	AACTGCCCTCTAAGCCTG	5	112163344	112163791	447	TCCATCCAAATAAGAGGCTTTACTCTAAAACCTGTTGCTTATCATTTCTCACCACTTATTCACTTTATTTCTCTAGTTTGACAAAGGAAGAACAGATAGCAAAGAATTAGGAGAATATTTGTCTTTTATTTAGGTAATCTTATTCTAGATTTTTTATGAGTGAAGTATCAGTTATGATTAAAACAAAATAATGAAAACTGAATTAGACATTTAGTAGCCAAAAATAAAGCTTGGCTTCAAGTTGTCTTTTTAATGATCCTCTATTCTGTATTTAATTTACAGGCTACGCTATGCTCTATGAAAGGCTGCATGAGAGCACTTGTGGCCCAACTAAAATCTGAAAGTGAAGACTTACAGCAGGTACTATTTAGAATTTCACCTGTTTTTCTTTTTTCTCTT…
APC-14	TGTTACCCAGAAGGTCTTGA	AGTACTGAATAATACACAGGTAAGA	5	112164348	112164782	434	TGTTACCCAGAAGGTCTTGAACTCCTGGTCTCAGGAGATCCTCCTGCCTCAGCCTCCCAAAGTGATAGGATTACAGGCGTGAGTCACCACGGCTAGCCAGAATTTCTTTCTTAATAGATTTCTATTCTTACTGCTAGCATTAAAAACAAAAAAGCAACTAGTATGATTTTATGTATAAATTAATCTAAAATTGATTAATTTGCAGGTTATTGCGAGTGTTTTGAGGAATTTGTCTTGGCGAGCAGATGTAAATAGTAAAAAGACGTTGCGAGAAGTTGGAAGTGTGAAAGCATTGATGGAATGTGCTTTAGAAGTTAAAAAGGTACCTTTGAAAACATTTAGTACTATAATATGAATTTCATGTTTGGCTTTTTTTTGCTGCCTTCTTTTAGCCATGAG…
APC-15	AATGAGAGACAAATTCCAACTCTAA	GGGCTACACCTCTCAACTAT	5	112170593	112171096	503	AATGAGAGACAAATTCCAACTCTAATTAGATGACCCATATTCTGTTTCTTACTAGGAATCAACCCTCAAAAGCGTATTGAGTGCCTTATGGAATTTGTCAGCACATTGCACTGAGAATAAAGCTGATATATGTGCTGTAGATGGTGCACTTGCATTTTTGGTTGGCACTCTTACTTACCGGAGCCAGACAAACACTTTAGCCATTATTGAAAGTGGAGGTGGGATATTACGGAATGTGTCCAGCTTGATAGCTACAAATGAGGACCACAGGTATATATAGAGTTTTATATTACTTTTAAAGTACAGAATTCATACTCTCAAAAAGACCTAATTGTAAGCAATGTTTTATATAATCATGAAAGTTTTAAGCCAAAATATATTTATTACTGTGAAAAGATA…
APC-16	CTGCATACACATTGTGACCTTA	ATGAGATGCCTTGGGACTTA	5	112173200	112173646	446	CTGCATACACATTGTGACCTTAATTTTGTGATCTCTTGATTTTATTTCAGGCAAATCCTAAGAGAGAACAACTGTCTACAAACTTTATTACAACACTTAAAATCTCATAGTTTGACAATAGTCAGTAATGCATGTGGAACTTTGTGGAATCTCTCAGCAAGAAATCCTAAAGACCAGGAAGCATTATGGGACATGGGGGCAGTTAGCATGCTCAAGAACCTCATTCATTCAAAGCACAAAATGATTGCTATGGGAAGTGCTGCAGCTTTAAGGAATCTCATGGCAAATAGGCCTGCGAAGTACAAGGATGCCAATATTATGTCTCCTGGCTCAAGCTTGCCATCTCTTCATGTTAGGAAACAAAAAGCCCTAGAAGCAGAATTAGATGCTCAGCACTTA…
APC-17	GCCCTAGAAGCAGAATTAGATG	TGAATGGCTGACACTTCTTC	5	112173566	112173984	418	GCCCTAGAAGCAGAATTAGATGCTCAGCACTTATCAGAAACTTTTGACAATATAGACAATTTAAGTCCCAAGGCATCTCATCGTAGTAAGCAGAGACACAAGCAAAGTCTCTATGGTGATTATGTTTTTGACACCAATCGACATGATGATAATAGGTCAGACAATTTTAATACTGGCAACATGACTGTCCTTTCACCATATTTGAATACTACAGTGTTACCCAGCTCCTCTTCATCAAGAGGAAGCTTAGATAGTTCTCGTTCTGAAAAAGATAGAAGTTTGGAGAGAGAACGCGGAATTGGTCTAGGCAACTACCATCCAGCAACAGAAAATCCAGGAACTTCTTCAAAGCGAGGTTTGCAGATCTCCACCACTGCAGCCCAGATTGCCAAAGTCATG…
APC-18	CAAAGCGAGGTTTGCAGAT	CTAGTTCTCCATCATTATCATCCAT	5	112173912	112174355	443	CAAAGCGAGGTTTGCAGATCTCCACCACTGCAGCCCAGATTGCCAAAGTCATGGAAGAAGTGTCAGCCATTCATACCTCTCAGGAAGACAGAAGTTCTGGGTCTACCACTGAATTACATTGTGTGACAGATGAGAGAAATGCACTTAGAAGAAGCTCTGCTGCCCATACACATTCAAACACTTACAATTTCACTAAGTCGGAAAATTCAAATAGGACATGTTCTATGCCTTATGCCAAATTAGAATACAAGAGATCTTCAAATGATAGTTTAAATAGTGTCAGTAGTAGTGATGGTTATGGTAAAAGAGGTCAAATGAAACCCTCGATTGAATCCTATTCTGAAGATGATGAAAGTAAGTTTTGCAGTTATGGTCAATACCCAGCCGACCTAGCCCATA…
APC-19	CCCTCGATTGAATCCTATTCTG	ACACAAAGACTGGCTTACAT	5	112174232	112174681	449	CCCTCGATTGAATCCTATTCTGAAGATGATGAAAGTAAGTTTTGCAGTTATGGTCAATACCCAGCCGACCTAGCCCATAAAATACATAGTGCAAATCATATGGATGATAATGATGGAGAACTAGATACACCAATAAATTATAGTCTTAAATATTCAGATGAGCAGTTGAACTCTGGAAGGCAAAGTCCTTCACAGAATGAAAGATGGGCAAGACCCAAACACATAATAGAAGATGAAATAAAACAAAGTGAGCAAAGACAATCAAGGAATCAAAGTACAACTTATCCTGTTTATACTGAGAGCACTGATGATAAACACCTCAAGTTCCAACCACATTTTGGACAGCAGGAATGTGTTTCTCCATACAGGTCACGGGGAGCCAATGGTTCAGAAACAAAT…
APC-2	AGACTCCACTGTTTCATCCT	CAAGTTTACAAGAGGGAATACTGA	5	112090382	112090789	407	AGACTCCACTGTTTCATCCTCTTAGATGCTGCTACTTGAACAATATTGTTTTGAGACCAAAAACTAGCATATTAACACAATTCTTCTTAAACGTCTTAAGAGTTTTGTTTCCTTTACCCCTTTCTTTAAAAACAAGCAGCCACTAAATTTTTTAGTAGTGAATTTCAAAATCCTTTTTAACCTTATAGGTCCAAGGGTAGCCAAGGATGGCTGCAGCTTCATATGATCAGTTGTTAAAGCAAGTTGAGGCACTGAAGATGGAGAACTCAAATCTTCGACAAGAGCTAGAAGATAATTCCAATCATCTTACAAAACTGGAAACTGAGGCATCTAATATGAAGGTATCAAGACTGTGACTTTTAATTGTAGTTTATCCATTTTTATTCAGTATTCCCTCTT…
APC-20	ACAGCAGGAATGTGTTTCTC	ACTCTGTGCAGAACTTGGAT	5	112174573	112175005	432	ACAGCAGGAATGTGTTTCTCCATACAGGTCACGGGGAGCCAATGGTTCAGAAACAAATCGAGTGGGTTCTAATCATGGAATTAATCAAAATGTAAGCCAGTCTTTGTGTCAAGAAGATGACTATGAAGATGATAAGCCTACCAATTATAGTGAACGTTACTCTGAAGAAGAACAGCATGAAGAAGAAGAGAGACCAACAAATTATAGCATAAAATATAATGAAGAGAAACGTCATGTGGATCAGCCTATTGATTATAGTTTAAAATATGCCACAGATATTCCTTCATCACAGAAACAGTCATTTTCATTCTCAAAGAGTTCATCTGGACAAAGCAGTAAAACCGAACATATGTCTTCAAGCAGTGAGAATACGTCCACACCTTCATCTAATGCCAAGAG…
APC-21	ATACGTCCACACCTTCATCT	GAGATTTCGCTCCTGAAGAA	5	112174941	112175372	431	ATACGTCCACACCTTCATCTAATGCCAAGAGGCAGAATCAGCTCCATCCAAGTTCTGCACAGAGTAGAAGTGGTCAGCCTCAAAAGGCTGCCACTTGCAAAGTTTCTTCTATTAACCAAGAAACAATACAGACTTATTGTGTAGAAGATACTCCAATATGTTTTTCAAGATGTAGTTCATTATCATCTTTGTCATCAGCTGAAGATGAAATAGGATGTAATCAGACGACACAGGAAGCAGATTCTGCTAATACCCTGCAAATAGCAGAAATAAAAGAAAAGATTGGAACTAGGTCAGCTGAAGATCCTGTGAGCGAAGTTCCAGCAGTGTCACAGCACCCTAGAACCAAATCCAGCAGACTGCAGGGTTCTAGTTTATCTTCAGAATCAGCCAGGCACA…
APC-22	CTGCAGGGTTCTAGTTTATCTTC	ATCAGCATCTGGAAGAACCT	5	112175300	112175749	449	CTGCAGGGTTCTAGTTTATCTTCAGAATCAGCCAGGCACAAAGCTGTTGAATTTTCTTCAGGAGCGAAATCTCCCTCCAAAAGTGGTGCTCAGACACCCAAAAGTCCACCTGAACACTATGTTCAGGAGACCCCACTCATGTTTAGCAGATGTACTTCTGTCAGTTCACTTGATAGTTTTGAGAGTCGTTCGATTGCCAGCTCCGTTCAGAGTGAACCATGCAGTGGAATGGTAAGTGGCATTATAAGCCCCAGTGATCTTCCAGATAGCCCTGGACAAACCATGCCACCAAGCAGAAGTAAAACACCTCCACCACCTCCTCAAACAGCTCAAACCAAGCGAGAAGTACCTAAAAATAAAGCACCTACTGCTGAAAAGAGAGAGAGTGGACCTAAGCAA…
APC-23	GAGAGAGTGGACCTAAGCAA	GCCACAGGTGGAGGTAATTT	5	112175679	112176108	429	GAGAGAGTGGACCTAAGCAAGCTGCAGTAAATGCTGCAGTTCAGAGGGTCCAGGTTCTTCCAGATGCTGATACTTTATTACATTTTGCCACGGAAAGTACTCCAGATGGATTTTCTTGTTCATCCAGCCTGAGTGCTCTGAGCCTCGATGAGCCATTTATACAGAAAGATGTGGAATTAAGAATAATGCCTCCAGTTCAGGAAAATGACAATGGGAATGAAACAGAATCAGAGCAGCCTAAAGAATCAAATGAAAACCAAGAGAAAGAGGCAGAAAAAACTATTGATTCTGAAAAGGACCTATTAGATGATTCAGATGATGATGATATTGAAATACTAGAAGAATGTATTATTTCTGCCATGCCAACAAAGTCATCACGTAAAGCAAAAAAGCCAGCCC…
APC-24	CCATGCCAACAAAGTCATCA	TCACCTTCCTCTGCTTTATTGT	5	112176036	112176456	420	CCATGCCAACAAAGTCATCACGTAAAGCAAAAAAGCCAGCCCAGACTGCTTCAAAATTACCTCCACCTGTGGCAAGGAAACCAAGTCAGCTGCCTGTGTACAAACTTCTACCATCACAAAACAGGTTGCAACCCCAAAAGCATGTTAGTTTTACACCGGGGGATGATATGCCACGGGTGTATTGTGTTGAAGGGACACCTATAAACTTTTCCACAGCTACATCTCTAAGTGATCTAACAATCGAATCCCCTCCAAATGAGTTAGCTGCTGGAGAAGGAGTTAGAGGAGGGGCACAGTCAGGTGAATTTGAAAAACGAGATACCATTCCTACAGAAGGCAGAAGTACAGATGAGGCTCAAGGAGGAAAAACCTCATCTGTAACCATACCTGAATTGGATG…
APC-25	CATTCCTACAGAAGGCAGAA	ACTTCCTCTGACTCTATCTTCAT	5	112176358	112176802	444	CATTCCTACAGAAGGCAGAAGTACAGATGAGGCTCAAGGAGGAAAAACCTCATCTGTAACCATACCTGAATTGGATGACAATAAAGCAGAGGAAGGTGATATTCTTGCAGAATGCATTAATTCTGCTATGCCCAAAGGGAAAAGTCACAAGCCTTTCCGTGTGAAAAAGATAATGGACCAGGTCCAGCAAGCATCTGCGTCTTCTTCTGCACCCAACAAAAATCAGTTAGATGGTAAGAAAAAGAAACCAACTTCACCAGTAAAACCTATACCACAAAATACTGAATATAGGACACGTGTAAGAAAAAATGCAGACTCAAAAAATAATTTAAATGCTGAGAGAGTTTTCTCAGACAACAAAGATTCAAAGAAACAGAATTTGAAAAATAATTCCAAGGT…
APC-26	ACTGAATATAGGACACGTGTAAG	GTCTGGTATGTCTTTGGATGAC	5	112176638	112177117	479	ACTGAATATAGGACACGTGTAAGAAAAAATGCAGACTCAAAAAATAATTTAAATGCTGAGAGAGTTTTCTCAGACAACAAAGATTCAAAGAAACAGAATTTGAAAAATAATTCCAAGGTCTTCAATGATAAGCTCCCAAATAATGAAGATAGAGTCAGAGGAAGTTTTGCTTTTGATTCACCTCATCATTACACGCCTATTGAAGGAACTCCTTACTGTTTTTCACGAAATGATTCTTTGAGTTCTCTAGATTTTGATGATGATGATGTTGACCTTTCCAGGGAAAAGGCTGAATTAAGAAAGGCAAAAGAAAATAAGGAATCAGAGGCTAAAGTTACCAGCCACACAGAACTAACCTCCAACCAACAATCAGCTAATAAGACACAAGCTATTGCAAAG…
APC-27	TCAGCCTAAACCCATACTTCA	TTTGGCATTGCGGAGCTTA	5	112177054	112177437	383	TCAGCCTAAACCCATACTTCAGAAACAATCCACTTTTCCCCAGTCATCCAAAGACATACCAGACAGAGGGGCAGCAACTGATGAAAAGTTACAGAATTTTGCTATTGAAAATACTCCGGTTTGCTTTTCTCATAATTCCTCTCTGAGTTCTCTCAGTGACATTGACCAAGAAAACAACAATAAAGAAAATGAACCTATCAAAGAGACTGAGCCCCCTGACTCACAGGGAGAACCAAGTAAACCTCAAGCATCAGGCTATGCTCCTAAATCATTTCATGTTGAAGATACCCCAGTTTGTTTCTCAAGAAACAGTTCTCTCAGTTCTCTTAGTATTGACTCTGAAGATGACCTGTTGCAGGAATGTATAAGCTCCGCAATGCCAAA
APC-28	ACAGTTCTCTCAGTTCTCTTAGTA	TCAGGTGTAAGATGAAATGGT	5	112177362	112177749	387	ACAGTTCTCTCAGTTCTCTTAGTATTGACTCTGAAGATGACCTGTTGCAGGAATGTATAAGCTCCGCAATGCCAAAAAAGAAAAAGCCTTCAAGACTCAAGGGTGATAATGAAAAACATAGTCCCAGAAATATGGGTGGCATATTAGGTGAAGATCTGACACTTGATTTGAAAGATATACAGAGACCAGATTCAGAACATGGTCTATCCCCTGATTCAGAAAATTTTGATTGGAAAGCTATTCAGGAAGGTGCAAATTCCATAGTAAGTAGTTTACATCAAGCTGCTGCTGCTGCATGTTTATCTAGACAAGCTTCGTCTGATTCAGATTCCATCCTTTCCCTGAAATCAGGAATCTCTCTGGGATCACCATTTCATCTTACACCTGA
APC-29	CTGATTCAGATTCCATCCTTTC	TGACCTTCACTAGGGCTTT	5	112177680	112178085	405	CTGATTCAGATTCCATCCTTTCCCTGAAATCAGGAATCTCTCTGGGATCACCATTTCATCTTACACCTGATCAAGAAGAAAAACCCTTTACAAGTAATAAAGGCCCACGAATTCTAAAACCAGGGGAGAAAAGTACATTGGAAACTAAAAAGATAGAATCTGAAAGTAAAGGAATCAAAGGAGGAAAAAAAGTTTATAAAAGTTTGATTACTGGAAAAGTTCGATCTAATTCAGAAATTTCAGGCCAAATGAAACAGCCCCTTCAAGCAAACATGCCTTCAATCTCTCGAGGCAGGACAATGATTCATATTCCAGGAGTTCGAAATAGCTCCTCAAGTACAAGTCCTGTTTCTAAAAAAGGCCCACCCCTTAAGACTCCAGCCTCCAAAAGCCCTAGTG…
APC-3	ATATAAGGTGCGTGCTTTGA	ACTGAAGAAATGACACACAAAT	5	112101896	112102299	403	ATATAAGGTGCGTGCTTTGAGAGTGATCTGAATTTTTTTCTCAGCATACTTAAATGTCAAGAAATACAGAATCATGTCTTGAAGTTATTTAGAATTTCATGTTAATATATTGTGTTCTTTTTAACAGGAAGTACTTAAACAACTACAAGGAAGTATTGAAGATGAAGCTATGGCTTCTTCTGGACAGATTGATTTATTAGAGCGTCTTAAAGGTAGATTTTAAAAAGGTGTTTTAAAATAATTTTTTAAGCTCAAATTGTCATCTTTAGGTGTGTAGATCCAAGTACAGCTTCTCTCGATTTGGGTGTTGGTATCAGTTTTCTTGGTATGTTAGCCTTACCCTCAGGATGTAATTGTTAAAGTACAAATAAATAAAAAATGTATTTGTGTGTCATTTCT…
APC-30	TCCTCAAGTACAAGTCCTGTT	CTGTTGGCTCATCTGTCTAC	5	112178009	112178419	410	TCCTCAAGTACAAGTCCTGTTTCTAAAAAAGGCCCACCCCTTAAGACTCCAGCCTCCAAAAGCCCTAGTGAAGGTCAAACAGCCACCACTTCTCCTAGAGGAGCCAAGCCATCTGTGAAATCAGAATTAAGCCCTGTTGCCAGGCAGACATCCCAAATAGGTGGGTCAAGTAAAGCACCTTCTAGATCAGGATCTAGAGATTCGACCCCTTCAAGACCTGCCCAGCAACCATTAAGTAGACCTATACAGTCTCCTGGCCGAAACTCAATTTCCCCTGGTAGAAATGGAATAAGTCCTCCTAACAAATTATCTCAACTTCCAAGGACATCATCCCCTAGTACTGCTTCAACTAAGTCCTCAGGTTCTGGAAAAATGTCATATACATCTCCAGGTAGACAG…
APC-31	AAGTCCTCAGGTTCTGGAAA	CAGGAAGGGAAGGACTTAAA	5	112178360	112178759	399	AAGTCCTCAGGTTCTGGAAAAATGTCATATACATCTCCAGGTAGACAGATGAGCCAACAGAACCTTACCAAACAAACAGGTTTATCCAAGAATGCCAGTAGTATTCCAAGAAGTGAGTCTGCCTCCAAAGGACTAAATCAGATGAATAATGGTAATGGAGCCAATAAAAAGGTAGAACTTTCTAGAATGTCTTCAACTAAATCAAGTGGAAGTGAATCTGATAGATCAGAAAGACCTGTATTAGTACGCCAGTCAACTTTCATCAAAGAAGCTCCAAGCCCAACCTTAAGAAGAAAATTGGAGGAATCTGCTTCATTTGAATCTCTTTCTCCATCATCTAGACCAGCTTCTCCCACTAGGTCCCAGGCACAAACTCCAGTTTTAAGTCCTTCCCTTCCTG
APC-32	TAGACCAGCTTCTCCCACTA	GGTTCCTGAAATAGAGTTCACA	5	112178698	112179085	387	TAGACCAGCTTCTCCCACTAGGTCCCAGGCACAAACTCCAGTTTTAAGTCCTTCCCTTCCTGATATGTCTCTATCCACACATTCGTCTGTTCAGGCTGGTGGATGGCGAAAACTCCCACCTAATCTCAGTCCCACTATAGAGTATAATGATGGAAGACCAGCAAAGCGCCATGATATTGCACGGTCTCATTCTGAAAGTCCTTCTAGACTTCCAATCAATAGGTCAGGAACCTGGAAACGTGAGCACAGCAAACATTCATCATCCCTTCCTCGAGTAAGCACTTGGAGAAGAACTGGAAGTTCATCTTCAATTCTTTCTGCTTCATCAGAATCCAGTGAAAAAGCAAAAAGTGAGGATGAAAAACATGTGAACTCTATTTCAGGAACC
APC-33	TTTCTGCTTCATCAGAATCCA	ACACTGCCATTACCCACAT	5	112179012	112179423	411	TTTCTGCTTCATCAGAATCCAGTGAAAAAGCAAAAAGTGAGGATGAAAAACATGTGAACTCTATTTCAGGAACCAAACAAAGTAAAGAAAACCAAGTATCCGCAAAAGGAACATGGAGAAAAATAAAAGAAAATGAATTTTCTCCCACAAATAGTACTTCTCAGACCGTTTCCTCAGGTGCTACAAATGGTGCTGAATCAAAGACTCTAATTTATCAAATGGCACCTGCTGTTTCTAAAACAGAGGATGTTTGGGTGAGAATTGAGGACTGTCCCATTAACAATCCTAGATCTGGAAGATCTCCCACAGGTAATACTCCCCCGGTGATTGACAGTGTTTCAGAAAAGGCAAATCCAAACATTAAAGATTCAAAAGATAATCAGGCAAAACAAAATGTGG…
APC-34	CGGTGATTGACAGTGTTTCA	ATCTCGCTTCTTTGTGTTGT	5	112179333	112179742	409	CGGTGATTGACAGTGTTTCAGAAAAGGCAAATCCAAACATTAAAGATTCAAAAGATAATCAGGCAAAACAAAATGTGGGTAATGGCAGTGTTCCCATGCGTACCGTGGGTTTGGAAAATCGCCTGAACTCCTTTATTCAGGTGGATGCCCCTGACCAAAAAGGAACTGAGATAAAACCAGGACAAAATAATCCTGTCCCTGTATCAGAGACTAATGAAAGTTCTATAGTGGAACGTACCCCATTCAGTTCTAGCAGCTCAAGCAAACACAGTTCACCTAGTGGGACTGTTGCTGCCAGAGTGACTCCTTTTAATTACAACCCAAGCCCTAGGAAAAGCAGCGCAGATAGCACTTCAGCTCGGCCATCTCAGATCCCAACTCCAGTGAATAACAACACAA…
APC-35	AGCGCAGATAGCACTTCAG	ACTGTACAAACATACTTGGCTTT	5	112179671	112180061	390	AGCGCAGATAGCACTTCAGCTCGGCCATCTCAGATCCCAACTCCAGTGAATAACAACACAAAGAAGCGAGATTCCAAAACTGACAGCACAGAATCCAGTGGAACCCAAAGTCCTAAGCGCCATTCTGGGTCTTACCTTGTGACATCTGTTTAAAAGAGAGGAAGAATGAAACTAAGAAAATTCTATGTTAATTACAACTGCTATATAGACATTTTGTTTCAAATGAAACTTTAAAAGACTGAAAAATTTTGTAAATAGGTTTGATTCTTGTTAGAGGGTTTTTGTTCTGGAAGCCATATTTGATAGTATACTTTGTCTTCACTGGTCTTATTTTGGGAGGCACTCTTGATGGTTAGGAAAAAAATAGTAAAGCCAAGTATGTTTGTACAGT
APC-4	TTACCCTGACCCAAGTGGA	AACTGGAGTACACAAGGCAA	5	112102709	112103132	423	TTACCCTGACCCAAGTGGACTTTTCAGGGAAAGTCCTAAATAATTTTTGTTTTCAGTCATGTATATTTGTGGTTAAAATGTAAACCTAATATTTCACTTTAAAATAATATAACATTAAGAATATTTTAGACTGCTTAAAGCAATTGTTGTATAAAAACTTGTTTCTATTTTATTTAGAGCTTAACTTAGATAGCAGTAATTTCCCTGGAGTAAAACTGCGGTCAAAAATGTCCCTCCGTTCTTATGGAAGCCGGGAAGGATCTGTATCAAGCCGTTCTGGAGAGTGCAGTCCTGTTCCTATGGGTTCATTTCCAAGAAGAGGGTTTGTAAATGGAAGCAGAGAAAGTACTGGATATTTAGAAGAACTTGAGAAAGAGAGGTAACTTTTCTTCATATAGT…
APC-5	CTCTTCTGCAGTCTTTATTAGCA	CTGAGGTCCTCTAGAATTCAAAC	5	112111265	112111695	430	CTCTTCTGCAGTCTTTATTAGCATTGTTTAAACGTACCTTTTTTTAAAAAAAAAAAAATAGGTCATTGCTTCTTGCTGATCTTGACAAAGAAGAAAAGGAAAAAGACTGGTATTACGCTCAACTTCAGAATCTCACTAAAAGAATAGATAGTCTTCCTTTAACTGAAAATGTAAGTAACTTGGCAGTACAACTTATTTGAAACTTTAATAACTTGATATTTTAAAGTACCTAGGTAATCCATTAAAATTCAGGATAACTGAATTTATAGTTATTTGTAAATTGCAATATGTTTTACCCAACTTTAGGCCTGAATATATAATAGTTAATGAATTTTTGTTGGTAAAGATGATAAAACTTTATTGTGCTCAAATGTTTTATTTAAAGCTCTTATTTAGAAA…
APC-6	ACCATGACTGACGTATTTGC	GGAAATGAATATGGTAAAGACACA	5	112116370	112116801	431	ACCATGACTGACGTATTTGCTTATTCATTTTCTTTATTGGTTCTTATATGCTTTTTTGCTTTTACTGATTAACGTAAATACAAGATATTGATACTTTTTTATTATTTGTGGTTTTAGTTTTCCTTACAAACAGATATGACCAGAAGGCAATTGGAATATGAAGCAAGGCAAATCAGAGTTGCGATGGAAGAACAACTAGGTACCTGCCAGGATATGGAAAAACGAGCACAGGTAAGTTACTTGTTTCTAAGTGATAAAACAGCGAAGAGCTATTAGGAATAAAATGAATTACAGCTCTGTTAATATTGATTAAATTTTATTAAAGACATAAGGCTGTGTTTATTTTGGCTCTATTTCAAAATAAGATTTATCATGGCTGCTGAGCAACATAATCAATAT…
APC-7	TTTAAGTGGTAGCCATAGTATGAT	ACTGACAGCTAAAGTAAGGTATCTA	5	112128060	112128468	408	TTTAAGTGGTAGCCATAGTATGATTATTTCTATTAATATTATTAATAAAAACATAACTAATTAGGTTTCTTGTTTTATTTTAGCGAAGAATAGCCAGAATTCAGCAAATCGAAAAGGACATACTTCGTATACGACAGCTTTTACAGTCCCAAGCAACAGAAGCAGAGGTTAGTAAATTGCCTTTCTTGTTTGTGGGTATAAAAATAGGTAGTTATTCTGAGAAAAGAAAACATGTATAATTTAATGTGACACCATTGAAATATAGATGTTCTTTCAGAGAATTTAAATACCGTAATTTTTTTCGTGAAATTAAATTATCAAAGATTTGGACTATTTTGATTTTATCTAACTTTTAGGCAGTTAAAATTTATAAAACTGTAAATATAGATACCTTACTTT…
APC-8	AAGGGACACACTTCACTTTC	AGAACCATCTTGCTTCATACT	5	112136771	112137151	380	AAGGGACACACTTCACTTTCCCCTTACCGAGATAGTCGACCGCCAATCGTACTGGAGGTTATGAAGTGTAATACACAGTTCCATGCCTTTATCAGTCTGTATAATTGATGCATTCAGAGCTTTAAAGCAAAAAAAGAAAAAAAGCCTTGGGCTAAGAAAGCCTACACCATTTTTGCATGTACTGATGTTAACTCCATCTTAACAGAGGTCATCTCAGAACAAGCATGAAACCGGCTCACATGATGCTGAGCGGCAGAATGAAGGTCAAGGAGTGGGAGAAATCAACATGGCAACTTCTGGTAATGGTCAGGTAAATAAATTATTTTATCATATTTTTTAAAATTATTTAAATATCAGAAAAGTATGAAGCAAGATGGTTCT
APC-9	TGCTCATATGCAAGAAACTCT	AGCAAAGTAGTCATGGCATTAG	5	112150973	112151339	366	TGCTCATATGCAAGAAACTCTCTTTTCTTTAGTTTTTCTCTAAAACATACTTAGTAAGCGTATAGGTAAAAAATATTTTGAACAGTTATAATGGTCATACTTTTATGATGTATTTAATTGTTTATCATACAGACACTTCATTTGGAGTACCTTAACATGATGTTATCTGTATTTACCTATAGTCTAAATTATACCATCTATAATGTGCTTAATTTTTAGGGTTCAACTACACGAATGGACCATGAAACAGCCAGTGTTTTGAGTTCTAGTAGCACACACTCTGCACCTCGAAGGCTGACAAGTCATCTGGGAACCAAGGTAACAGAAGATTACAAACCCTGGTCACTAATGCCATGACTACTTTGCT
ATM-14	ACTGCGTCCAGTGTAAATTAT	CAGGCGCTTAAATTTCTCAAC	11	108098025	108098529	504	ACTGCGTCCAGTGTAAATTATACTTTTATTTTAATCCTGCTACTACTGCAAGCAAGGCAAACATTTTTGTGTTACAGCATTACTTGTATAGATTTTAAGAAAATCTCATTTTAAATACGGAAATGTTAAGAAAAATTATTGTGCCTTTGACCAGAATGTGCCTCTAATTGTACAGTTAAATCTAACTATAAATACTGCAGTATAAAATAATTATATACACATTTTTTCACACCTCTTTCTCTCTATATATGCATATATACATATACATATATATACCTATATGTATTTTTTTTACAGACAGTGATGTGTGTTCTGAAATTGTGAACCATGAGTCTAGTACTTAATGATCTGCTTATCTGCTGCCGTCAACTAGAACATGATAGAGCTACAGAACGAAAG…
ATM-15	CTGCCGTCAACTAGAACAT	GCATAATGATATATAGGAAGCAAAGA	11	108098384	108098735	351	CTGCCGTCAACTAGAACATGATAGAGCTACAGAACGAAAGGTAGTAAATTACTTAAATTCAATTTTTCCTTGAAATAAGTGTGATTAGTAACCCATTATTATTTCCTTTTTATTTTCAGAAAGAAGTTGAGAAATTTAAGCGCCTGATTCGAGATCCTGAAACAATTAAACATCTAGATCGGCATTCAGATTCCAAACAAGGAAAATATTTGAATTGGGATGCTGTTTTTAGGTATTCTATTCAAATTTATTTTACTGTCTTTATTTTTCTCTTTCATATTTATTTCTGTTGTGATATTACTTTTGTGTGTAAGTCTTAACATTTATCTTTGCTTCCTATATATCATTATGC
ATM-16	GCTCTTTGTGATGGCATGAA	CCCACTGCTTCACTTGACTA	11	108099817	108100256	439	GCTCTTTGTGATGGCATGAACAGCTTTTGAAATTATTATAATTTAAGTATTCAACGAGTTTCTGAAATTGCATTTTGTTTTCTTGAAGATTTTTACAGAAATATATTCAGAAAGAAACAGAATGTCTGAGAATAGCAAAACCAAATGTATCAGCCTCAACACAAGCCTCCAGGCAGAAAAAGATGCAGGAAATCAGTAGTTTGGTCAAATACTTCATCAAATGTGCAAACAGAAGTAAGTGATGTTATAAATTATAAATAAATGGCTTAACAGATTACTGTCGCGTGAGTTTTTTTTTTTTTTCAGATCATTTTAAGGACTTAACTGTTGCATAAGTTTGTTCTAAATAGAATAAGATAAAAGTTGAGTGTAAGTACATATAATGATTTTTATTTTTAT…
ATM-17	GCCATTCCAAGTGTCTTATTT	AAATTAAGGGTCAGTTCGATAAC	11	108106332	108106718	386	GCCATTCCAAGTGTCTTATTTTTGTTCAAATTTATGTTTTTCTTTATTTGTTTATTTTGAAATAGGAGCACCTAGGCTAAAATGTCAAGAACTCTTAAATTATATCATGGATACAGTGAAAGATTCATCTAATGGTGCTATTTACGGAGCTGATTGTAGCAACATACTACTCAAAGACATTCTTTCTGTGAGAAAATACTGGTGTGAAATATCTCAGCAACAGTGGTTAGGTATGTTTTGAAGGTTGTTGTTTGTGAATTTTTCCTCATGAAATGAAACTTCACCAAAGAAAGCACTCTGTCTGTATCTGTCTATATCCCCCAAGTGACCTGACAGTTTAACAGTACTTTAGTAAAATTATATGGTTATCGAACTGACCCTTAATTT
ATM-20	AGTAATGTTTCTGCGACCTG	AGTTCTGTTATGATGGATCAATGT	11	108114428	108114969	541	AGTAATGTTTCTGCGACCTGGCTCTTAAACTGGTGCTCTCACAGCAGTTTATAGTTATTCCTGTCTTAAAGGCATTTTATATAAGATAAAATTAAATACTGATGGAGTACTTTTACTATGTTAAAAATAAATTAGTGCAGTTTTAAAATCCTTTTTCTGTATGGGATTATGGAATATTTAAGTTAAATTGTAACATTTAATACATTTTGATTTTTAAAAAATCATGACTAATAATTTTTTTTTTTTTTTAAGAATTGTTCTCTGTGTACTTCAGGCTCTATCTGAAACCTTCACAAGATGTTCATAGAGTTTTAGTGGCTAGAATAATTCATGCTGTTACCAAAGGATGCTGTTCTCAGACTGACGGATTAAATTCCAAATTTTTGGACTTTTTTTCCA…
ATM-21	CAGCATACCACTTCATAACTGT	AGTCATATCCTCCTAAAGAACACT	11	108115433	108115846	413	CAGCATACCACTTCATAACTGTTCAGTTTGTACAGTTTGTTCCCCCTGTTATACCCAGTTGAGCTTGTTTGTTTCTTCACAGACAAGAAAAGAGCTCTTCAGGTCTAAATCATATCTTAGCAGCTCTTACTATCTTCCTCAAGACTTTGGCTGTCAACTTTCGAATTCGAGTGTGTGAATTAGGAGATGAAATTCTTCCCACTTTGCTTTATATTTGGACTCAACATAGGCTTAATGATTCTTTAAAAGAAGTCATTATTGAATTATTTCAACTGCAAATTTATATCCATCATCCGAAAGGAGCCAAAACCCAAGAAAAAGGTATAAAGGAAATGTTTACTGTTTTGAATTTGCTTCTTCATTCAAACATAGAAGTCTAAGTATAAAATTAGTGTTCTT…
ATM-22	GGTGTCTTCTAACGCTGATG	AGTTGCATGTACAGAGTCATTT	11	108117583	108117980	397	GGTGTCTTCTAACGCTGATGCAGCTTGACAGCTGAATAATTTTGTGGGAGCTAGCAGTGTAAACAGAGTACATACATAAAAATTACATTTTAATTTTTTGGATTACAGGTGCTTATGAATCAACAAAATGGAGAAGTATTTTATACAACTTATATGATCTGCTAGTGAATGAGATAAGTCATATAGGAAGTAGAGGAAAGTATTCTTCAGGATTTCGTAATATTGCCGTCAAAGAAAATTTGATTGAATTGATGGCAGATATCTGTCACCAGGTACAGTAAGTAGGTCATGTCACATTTAGAAATTTCCTGTTAATTTTTTTTTTAAACTGGGCATTTTGGGCTTTTAAAACCTGTGTTCTCACAAAAAGCCTATAAAATGACTCTGTACATGCAACT
ATM-23	GATACGAGATCGTGCTGTTC	TGGCAATCACATATCCCTTTG	11	108119559	108119981	422	GATACGAGATCGTGCTGTTCCACTCCAACCTGGGCAACAACAGCGAAACTCTGGCTCAAAAAAAAAAAAAAGAAAAAAGTGGATTTATTTTTATTTTACAGGTTTTTAATGAAGATACCAGATCCTTGGAGATTTCTCAATCTTACACTACTACACAAAGAGAATCTAGTGATTACAGTGTCCCTTGCAAAAGGAAGAAAATAGAACTAGGCTGGGAAGTAATAAAAGATCACCTTCAGAAGTCACAGAATGATTTTGATCTTGTGCCTTGGTAAAGTGTTACCATTTTCTCATTCAGTGTCATTTTAATCTCTTGTATGTTATTTTTCAGAAAACTTTCAGTGGAATCCTTTCATCTCAACCAGAACTAAGTCATTTGTCTACCCCCAAACCTATTAC…
ATM-24	CTCTAATTAGGATATTGTAAGAGTACCA	ATGATCAGGGATATGTGAGTG	11	108121327	108121876	549	CTCTAATTAGGATATTGTAAGAGTACCATGTCTATATATTTCCTTTTAGTTTGTTAATGTGATGGAATAGTTTTCAAATTATCCTTTTTTTTTTTTTTTAGGCTACAGATTGCAACCCAATTAATATCAAAGTATCCTGCAAGTTTACCTAACTGTGAGCTGTCTCCATTACTGATGATACTATCTCAGCTTCTACCCCAACAGCGACATGGGGAACGTACACCATATGTGTTACGATGCCTTACGGAAGTTGCATTGTGTCAAGACAAGAGGTCAAACCTAGAAAGCTCACAAAAGTCAGATTTATTAAAACTCTGGAATAAAATTTGGTGTATTACCTTTCGTGGTATAAGTTCTGAGCAAATACAAGCTGAAAACTTTGGCTTACTTGGAGCCATA…
ATM-25	GCACTGTCCTGATAGATAAAGTC	AGATCTGGGAAATTCTGCAT	11	108122490	108122875	385	GCACTGTCCTGATAGATAAAGTCTTTGCCCCTCCAATAGCTTGCTTTTCACAATTGTCCTTTGTTTTGTTATAGTCCTGCAGTATGCTGTTTGACTTTGGCACTGACCACCAGTATAGTTCCAGGAACGGTAAAAATGGGAATAGAGCAAAATATGTGTGAAGTAAATAGAAGCTTTTCTTTAAAGGAATCAATAATGAAATGGCTCTTATTCTATCAGTTAGAGGGTGACTTAGAAAATAGCACAGAAGTGCCTCCAATTCTTCACAGGTAATTTAAGTTCATTAGCATGCTGCTGTTTTTTTTGTTTGTTTTATCAGGCTCTCTCCACTTATTTGATGCCAGATGGCTTTATTTTATAATAATAATGCAGAATTTCCCAGATCT
ATM-26	TGGTTGTCCTCCTTAAATTGTC	GCAGCTACTACCCAGCTAAA	11	108123362	108123722	360	TGGTTGTCCTCCTTAAATTGTCCTTTTAGATATTAAGAAATTTAGTATAGATGAAAGCAATTTTAATCTAGGATCCAAATTTTAGAAGTCAAGATTTATAGCTAAACATGGATGTTAAAGTTTAAAGTATTCTTTACATGGCTTTTGGTCTTCTAAGTGAAGCTTTTTGTTTTTCTTTGTAGTAATTTTCCTCATCTTGTACTGGAGAAAATTCTTGTGAGTCTCACTATGAAAAACTGTAAAGCTGCAATGAATTTTTTCCAAAGCGTGCCAGAATGGTATGTTATCTAATAATGCTCTTTATCATTTTAAGCTATAGCTTTAATTACAAAGATGATAATTTTAGCTGGGTAGTAGCTGC
ATM-27	GTCTTTGAATGATGTAGATACTAGGT	TCTCCTTCCTAACAGTTTACCA	11	108124425	108124834	409	GTCTTTGAATGATGTAGATACTAGGTTAATGTTTTCCTTTGTAATATATTGCTAATACATATAAGGCAAAGCATTAGGTACTTGGTTTATATATTAAAGATCTTACTTTCTTGAAGTGAACACCACCAAAAAGATAAAGAAGAACTTTCATTCTCAGAAGTAGAAGAACTATTTCTTCAGACAACTTTTGACAAGATGGACTTTTTAACCATTGTGAGAGAATGTGGTATAGAAAAGCACCAGTCCAGTATTGGCTTCTCTGTCCACCAGAATCTCAAGGAATCACTGGATCGCTGTCTTCTGGGATTATCAGAACAGCTTCTGAATAATTACTCATCTGAGGTGAGATTTTTTAAAAAAAGAACTAAGCTTATATATGATTCAACTTTGGTAAACTGT…
ATM-28	GGATATGCCACCTTTAACTCA	GAGAAAGGGTTAACCTGCATAA	11	108126809	108127181	372	GGATATGCCACCTTTAACTCAGTTAACTGAACTTTTGTTTTTTAATATGTATGTAGAATTTGTTCTTACAAAAGATAGAGTATACTAAATTATTTATGAAATATATATATTTTTATTTGTGGTTTACTTTAAGATTACAAATTCAGAAACTCTTGTCCGGTGTTCACGTCTTTTGGTGGGTGTCCTTGGCTGCTACTGTTACATGGGTGTAATAGCTGAAGAGGAAGCATATAAGTCAGAATTATTCCAGAAAGCCAAGGTAGGAGAATTTATACTAATAAAGTTTCGGATAAATTTGAATGAAATGTATTCCTGTGAAAATTATTACATTTGTTTGGAAGACATTAAATTTTATGCAGGTTAACCCTTTCTC
ATM-29	TCCAAGATCAAAGTACACTGTAAA	CCTGCATAGGCTACACTTTC	11	108128125	108128544	419	TCCAAGATCAAAGTACACTGTAAAAAGCAATACTAAACTATAATTTTAACTGGAATTTGCATTTTTCCTTCTATTCACAATAGTCTCTAATGCAATGTGCAGGAGAAAGTATCACTCTGTTTAAAAATAAGACAAATGAGGAATTCAGAATTGGTTCCTTGAGAAATATGATGCAGCTATGTACACGTTGCTTGAGCAACTGTACCAAGGTAAGATTTTCTTCTTCTTGTTTTGTTTTTTGAGATAGGATCTTTCTCTGTCACCCAGGCTGGAGTGCAGTGGGATTGTCACAACTCATTGTAGCCTTGACCTCCTGGTTTCCAGCAATTCTCCTGCCTCAGCCTCCCAAGTAATTGGGACTACAGGCATGTACCACCTAGCTAAAATTTTCTTTTTACT…
ATM-30	GTCAATAGCTGTTACTTTAATGTTGT	TGTTAAGAGCTATATGTTGTGAGA	11	108129494	108129912	418	GTCAATAGCTGTTACTTTAATGTTGTTAAAGCACAATGAAAGATGTACAGTATAGTTATTATAACTCTAAGAAAAGATGTGTTTTTGAAGCAGCATATATATTGGCCCTAATAGTAAACTATTTATCTACATTCCATTCAAGATAGAGAAAACACTGTCTGCCAAGAATAATTGTTTTTATTTCTTTGTTGCTTGGTTCTTTGTTTGTCTTAATTGCAGAAGAGTCCAAATAAGATTGCATCTGGCTTTTTCCTGCGATTGTTAACATCAAAGCTAATGAATGACATTGCAGATATTTGTAAAAGTTTAGTAAGTATGCTTCCTGTTTTGCTATCATATTTTGATTCTAATAGGCATAATTTTTTTGTTGAAATATCTTTGTAAATAAGGATGCATCTC…
ATM-31	GAACCTTGAATTGTTTGATTAGGT	AGGCCTCTTATACTGCCAAAT	11	108137490	108138137	647	GAACCTTGAATTGTTTGATTAGGTAAATTTTTTTTTTTTTTTTTTTTTTGAGACAGAGTCTCGCTTCGTCAAACCCAGGCTGGAGTGCAGTGGCATGATCTCAGCTCACTGCAATCTCTGCCTCCTGAGTTCAAGTGATTCTCCTGCCTCAGCTTCCTGAGTAGCTGGGATTACAGGTGCCCACCACCACACCCAGCTAATTTTTGTATTTTAAATAGAGACAAGGTTTCACCATGTTGGCCAGGCTGGTTTCGAACTCCCGACCTCAGGTGATCCACCTGGCTCTGCCTCCCAAATTGCTGAGATTACAGATGTGAGCCACTGTGCCCAGCCTGATTAGGTAAATTTTGACTACAGCATGCTCCTGCAAGAAGCCATCTTGAACATCTTTGTTTCTCT…
ATM-32	GGAGGAAATTTGAGTTAATATGACTA	AGTCTCAGGTTCATTTCTCAAG	11	108139058	108139470	412	GGAGGAAATTTGAGTTAATATGACTATATATGGCTGTTGTGCCCTTCTCTTAGTGTTAATGAGTGCTTTTTATTTTTAGGTGCCATTAATCCTTTAGCTGAAGAATATCTGTCAAAGCAAGATCTACTTTTCTTAGACATGCTCAAGTTCTTGTGTTTGTGTGTAACTACTGCTCAGACCAATACTGTGTCCTTTAGGGCAGCTGATATTCGGAGGAAATTGTTAATGTTAATTGATTCTAGCACGCTAGAACCTACCAAATCCCTCCACCTGCATATGGTGAGTTACGTTAAATGAAGAAGCTCTTGGATTTTATCTGATGTTGCTGACTAAATGTAATGAGTTGACATGTAAGAATCACATGGTGTCTTTGAAGAATTGAAATTGCTTTCTTGAGAA…
ATM-33	AGTAAATGATTTGTGGATAAACCTG	GTCCTTGAGCATCCCTTGT	11	108141741	108142105	364	AGTAAATGATTTGTGGATAAACCTGATTTTTTTCCCTCCTACCATCTTAGTATCTAATGCTTTTAAAGGAGCTTCCTGGAGAAGAGTACCCCTTGCCAATGGAAGATGTTCTTGAACTTCTGAAACCACTATCGTAAGAAATTAAAACCTTATGTTATGTTCACTTTAAAGTTATAAAATAACTGATGTGTTCTGTTAAGCTTATAAAGTTGAACTTTTTTTTTTTTTTTACCACAGCAATGTGTGTTCTTTGTATCGTCGTGACCAAGATGTTTGTAAAACTATTTTAAACCATGTCCTTCATGTAGTGAAAAACCTAGGTCAAAGCAATATGGACTCTGAGAACACAAGGGATGCTCAAGGAC
ATM-34	AACTGATGTGTTCTGTTAAGC	TTAGAAAGCCAAGCCTTAAAC	11	108141921	108142332	411	AACTGATGTGTTCTGTTAAGCTTATAAAGTTGAACTTTTTTTTTTTTTTTACCACAGCAATGTGTGTTCTTTGTATCGTCGTGACCAAGATGTTTGTAAAACTATTTTAAACCATGTCCTTCATGTAGTGAAAAACCTAGGTCAAAGCAATATGGACTCTGAGAACACAAGGGATGCTCAAGGACAGTTTCTTACAGTAATTGGAGCATTTTGGTAGGTACAGTCTATTTTGTGGTCCTATTTTTCTTTTGCTATCTGTGGATACGAATGCAAGTTTTGTATCCACATCAGTGATTTCTTCTGATCTTCCTACATAGCTAATACATCTTTTAAGAATAGCAGAATGTAATTTGTGTTTCCCTCAGTCGCTTGAAGAACTACATTGCTTTTTGTTTAAGG…
ATM-35	ACTGTAATGTAGTTTAGCCATTCT	CTCATTAACAAACAAAGACTGCTT	11	108142987	108143403	416	ACTGTAATGTAGTTTAGCCATTCTATGGTAGCCCCCAAAAAAGGACATAATGGTATAAAACAAATAATATACGCTAAAATGAATTCTTTTACACTAATTTCTTTTAGCTTGAATTTTTGGCAAGGTGAGTATGTTGGCATATTCCACATAATGACAAATAAGTTTAGCACAGAAAGACATATTGGAAGTAACTTACAATAACCTTTCAGTGAGTTTTCTGAGTGCTTTTATCAGAATGATTATTTAACTTTGGAAAACTTACTTGATTTCAGGCATCTAACAAAGGAGAGGAAATATATATTCTCTGTAAGAATGGCCCTAGTAAATTGCCTTAAAACTTTGCTTGAGGTGAGTTTTTGCATTTTTTTAGTAAGATCTCCATTGAAAATTTTAAAGCAG…
ATM-36	ACTTACTTGATTTCAGGCATCT	ATATTGCAACTGTGAGCTGTT	11	108143243	108143666	423	ACTTACTTGATTTCAGGCATCTAACAAAGGAGAGGAAATATATATTCTCTGTAAGAATGGCCCTAGTAAATTGCCTTAAAACTTTGCTTGAGGTGAGTTTTTGCATTTTTTTAGTAAGATCTCCATTGAAAATTTTAAAGCAGTCTTTGTTTGTTAATGAGTAATTTTTCTCTATTTCATATTTAACCACAGTTCTTTTCCCGTAGGCTGATCCTTATTCAAAATGGGCCATTCTTAATGTAATGGGAAAAGACTTTCCTGTAAATGAAGTATTTACACAATTTCTTGCTGACAATCATCACCAAGTTCGCATGTTGGCTGCAGAGTCAATCAATAGGTAATGGGTCAAATATTCATGAAGTATTTGGAATGCTGCAGATGGCAGTAGAATGTCTTACA…
ATM-37	TGCTGGTCTGAACCTCTTTA	TGGGATATTCATAGCAAGCA	11	108150040	108150390	350	TGCTGGTCTGAACCTCTTTAAATAAACTCAGGTTTTGTTAGTCTTTAAGAAAGAGCTAGTATGTTATTATGTCTCACAGAGTGATTTATTTTTGTTCTGGAATATGCTTTGGAAAGTAGGGTTTGAAATTAGAAAATTATTTCACTTTTTGTTTGTTTGTTTGCTTGCTTGTTTTAAGATTGTTCCAGGACACGAAGGGAGATTCTTCCAGGTTACTGAAAGCACTTCCTTTGAAGCTTCAGCAAACAGCTTTTGAAAATGCATACTTGAAAGCTCAGGAAGGAATGAGAGAAATGGTAATTTTAAGTAACATGTATTTGCTGTTATCATATGCTTGCTATGAATATCCCA
ATM-38	TCTGGAGTTCAGTTGGGATT	GTCTTAAATAAGTGCCACTCAGA	11	108151640	108151994	354	TCTGGAGTTCAGTTGGGATTTTATAATTGATTGTTAAACATTTACATTTTACATTACATTTTTTTTTTAATTTCTTTTTAAGTCCCATAGTGCTGAGAACCCTGAAACTTTGGATGAAATTTATAATAGAAAATCTGTTTTACTGACGTTGATAGCTGTGGTTTTATCCTGTAGCCCTATCTGCGAAAAACAGGCTTTGTTTGCCCTGTGTAAATCTGTGAAAGAGAATGGATTAGAACCTCACCTTGTGAAAAAGGTATATATGGATGAGTATTTTATTAGAAGCTTCCTTAGGTCACTGTGAAATAATTTAAAAAGTTAAAGCTAGATTTTCTGAGTGGCACTTATTTAAGAC
ATM-39	GTTGTTTCTAGGTCCTACTCTAAATA	GTGACTCCCTTCAATACATTCT	11	108153341	108153783	442	GTTGTTTCTAGGTCCTACTCTAAATAATATTAACAAGCATTTAAATGATTTATTTTTTTCATTTTTCTTAACACATTGACTTTTTGGTTCGTGCAGGTTTTAGAGAAAGTTTCTGAAACTTTTGGATATAGACGTTTAGAAGACTTTATGGCATCTCATTTAGATTATCTGGTTTTGGAATGGCTAAATCTTCAAGATACTGAATACAACTTATCTTCTTTTCCTTTTATTTTATTAAACTACACAAATATTGAGGATTTCTATAGGTAAGTTTATACATGACATATGTGAAATTTGTTTAATTTAAAATTAGTTAACAATACTTAGCAAGTCCCCTCACCAGCAACACACATACCATACCCATACACATGTGTGTGTGGGAGCCTACATAGTATGAGA…
ATM-40	GTATGATACTTTAATGCTGATGGTA	GGTTATATCTCATATCATTCAGGGAA	11	108154844	108155255	411	GTATGATACTTTAATGCTGATGGTATTAAAACAGTTTTTAAGAACTATTTTATAAAATTTTACTTGGAAAAGTTATATATAACCTGTATTTTAAATTTTTCTATTTTTAGATCTTGTTATAAGGTTTTGATTCCACATCTGGTGATTAGAAGTCATTTTGATGAGGTGAAGTCCATTGCTAATCAGATTCAAGAGGACTGGAAAAGTCTTCTAACAGACTGCTTTCCAAAGATTCTTGTAAATATTCTTCCTTATTTTGCCTATGAGGGTACCAGAGACAGTGGGATGGCACAGCAAAGAGAGACTGCTACCAAGGTCTATGATATGCTTAAAAGTGAAAACTTATTGGGAAAACAGGTATGGCTTCAATTTTTATGTACTTTTCATTCCCTGAATGAT…
ATM-42	CTACAGGTTGGCTGCATAGA	TGAAGGTGTCAACCAATAAACT	11	108158138	108158518	380	CTACAGGTTGGCTGCATAGAAGAAAAAGGTAGAGTTATTTATAATCTTGTAAATCTTGGACTTTGAGTCATCTATTTTCTTTTACAGTCATCGAATACTTTTGGAAATAAGGTAATATATGCCTTTTGAGCTGTCTTGACGTTCACAGATATAAAATATTAAATATATTTTAATTTTGTGCCCTTGCAGATTGATCACTTATTCATTAGTAATTTACCAGAGATTGTGGTGGAGTTATTGATGACGTTACATGAGCCAGCAAATTCTAGTGCCAGTCAGAGCACTGACCTCTGTGACTTTTCAGGGTATGTACATTTTAAACTTAGAGAACTAGCTCTAACTTCACAAGTTTTTAAAGAAGTTTATTGGTTGACACCTTCA
ATM-43	TGGAAGTTCACTGGTCTATGA	TGTCACAAGATTCTGTTCTCA	11	108159634	108160038	404	TGGAAGTTCACTGGTCTATGAACAAAACTTTTTAAAACGATGACTGTATTTTTTCCCTTAACTCTGTTAGGGATTTGGATCCTGCTCCTAATCCACCTCATTTTCCATCGCATGTGATTAAAGCAACATTTGCCTATATCAGCAATTGTCATAAAACCAAGTTAAAAAGCATTTTAGAAATTCTTTCCAAAAGCCCTGTAAGTATACATGATGAGTTTAATAATAGAACATTCCTTCTTTTTTAGCTAAAAAAACTTTGTAAATACATCTTAAAGAGGAAAAGTAAACAAATGAAAAATTTATCTCATAATTAAAAAGGAAAACATTCATTTACAAGTTTAAATGGTATTTTACTTGTCAGCATTAATTGAAATATGTTACATATGAGAACAGAATCTT…
ATM-44	ATGTCAAGGCATATAAGAATTAGAG	CGAACTGCTATCCCTAGTTT	11	108163229	108163765	536	ATGTCAAGGCATATAAGAATTAGAGATGCTGAACAAAAGGACTTCTGAATGAATTTATTTCAGAGTAATTTTCCAGAACTTACTGGTTGTTGTTGTTTTTTTTTCTCCCTATATTAGGCCTTCTTGTATCATGGATGTGTCATTACGTAGCTTCTCCCTTTGTTGTGACTTATTAAGTCAGGTTTGCCAGACAGCCGTGACTTACTGTAAGGATGCTCTAGAAAACCATCTTCATGTTATTGTTGGTACACTTATACCCCTTGTGTATGAGCAGGTGGAGGTTCAGAAACAGGTAATTTTCTGACTCATCTTCAAAATGGTATTTAAAATATATAAAGTATTGTTAGAAGGATTTGAGTGTTTTATGTTTATTTGGTATAATTGGTGATTTTATTGAGA…
ATM-45	ACCCATCTTGTAGTAGTACCTT	ACTGCTAGAGCATTACAGATTT	11	108163841	108164284	443	ACCCATCTTGTAGTAGTACCTTACATAGTTATTGAATTATTTGAAAACACAGAAACTAAAAGCTGGGTATCTTAGACGTAATTAGAACATTTAATCTGATCTAGGTTAATAGATTTTATCATTTATTACAGTAAGTTTTGTTGGCTTACTTTAAAATTATTTCTCTCCTTATAATTTTTTCTTTTTAAATTATATTTAGGTATTGGACTTGTTGAAATACTTAGTGATAGATAACAAGGATAATGAAAACCTCTATATCACGATTAAGCTTTTAGATCCTTTTCCTGACCATGTTGTTTTTAAGGATTTGCGTATTACTCAGCAAAAAATCAAATACAGTAGAGGACCCTTTTCACTCTTGGAGGTAATAAAAATTTCATCATCTACTATTTTTTATTA…
ATM-46	TTCACAGGCTTAACCAATACG	GGTGAGAAGACCAGTTAGGA	11	108165602	108165958	356	TTCACAGGCTTAACCAATACGTGTTAAAAGCAAGTTACATTTTCTCTTTTAGGAAATTAACCATTTTCTCTCAGTAAGTGTTTATGATGCACTTCCATTGACAAGACTTGAAGGACTAAAGGATCTTCGAAGACAACTGGAACTACATAAAGATCAGATGGTGGACATTATGAGAGCTTCTCAGGGTGCTAATTTTAAATGACATGGGCTATTTCTACCTGTTTCTTTTTGAAAGAATATTTTGCAAAGTCTTGCTCTTGGTTTCATTGTCACAGACTTAGTTCAGACTCTCATCATTTAGTTCAGACCCTCATTTCTCATCTAACTGTAAAACTGGTCCTAACTGGTCTTCTCACC
ATM-48	AGTGTTGTCTTCATGCTAGTT	CTGTCATTGCGTGAACATCA	11	108167964	108168318	354	AGTGTTGTCTTCATGCTAGTTTAAACTAATTTTTAAAAAATTATTTCTAGATAATCCGCAAGATGGGATTATGGTGAAACTAGTTGTCAATTTGTTGCAGTTATCCAAGATGGCAATAAACCACACTGGTGAAAAAGAAGTTCTAGGTAAACTACAGTCATGCGCTGCGTGACATTTCAGTCAACTGCGGATCACATATAGGACAGATTATAATACTGTATTTTTACTGTATGTTTTCTGTTGCCTGTAGTATTCAGTATAGTAACATGCTATACAGGTTTGTAGCCTAGGTGTGTAGTAGGCTATACCATCTAGGTTTGTGTAAGTATATTCTGTGATGTTCACGCAATGACAG
ATM-5	AGCCTGAGACTATCAATTCAGTT	CACTTACAAACTGTATAATCTAGAGCAA	11	108094507	108094955	448	AGCCTGAGACTATCAATTCAGTTTGTGGTGAGACCTCGCAGTGTTACCTTGGCAGATGGTAGAAGCCTTCCAGATGGAAGGAAAAATGCGTGTAAAGGCACAAAGTGTAGAAGGACCCTGAAGCTCCAGCGTGAGGCCTGGCATTGAATGAAATATATTTTGTGGGTTTTCAGCTGCTGAAGTCATAGGAATGGATGAGACCAAGAAAACAAAGCTGTTTTTGAGGTATGAGCGGAAGAAGAGATATCAGGAGACTTTCGAAACAGTCATAACGGAAGTTAATATGATCATTGCTAACATTTGCTGTGTTTCAGGCACTGTAAGCATGTATATGGGTCCTTAAAGGGACTCATAGAGGTAGGTACTAGTATTGTTTTTCCTTTTATCATTGAGAAACTG…
ATM-50	TGTATGATCTCTTACCTATGACTCT	TCTGGCACATAGTAGGGTAAA	11	108170391	108170791	400	TGTATGATCTCTTACCTATGACTCTACTGAAATAGAATTTCTATATGTAGAGGCTGTTGGAAGCTGCTTGGGAGAAGTGGGTCCTATAGATTTCTCTACCATAGCTATACAACATAGTAAAGATGCATCTTATACCAAGGCCCTTAAGTTATTTGAAGATAAAGAACTTCAGTGGACCTTCATAATGCTGACCTACCTGAATAACACACTGGTAGAAGATTGGTGAGTATTTATTGATACCTTATATGTAATCTCAATATGACATTCATGGAGAATGATACTTCACACAAATAGATATTCTCAGTAACTAAAGCTTTGTCCTTTTTTAAATCTCAGTGTCTTTATGAAAATTCTTATATTTTTATTAATTCACATAATTATTTACCCTACTATGTGCCA…
ATM-51	TCAAGATTAATAACTGGTGTACTTGA	ATTTCCTCAGGTTACCTATCTG	11	108172324	108172732	408	TCAAGATTAATAACTGGTGTACTTGATAGGCATTTGAATTGTTTTTTTCAGTGTCAAAGTTCGATCAGCAGCTGTTACCTGTTTGAAAAACATTTTAGCCACAAAGACTGGACATAGTTTCTGGGAGATTTATAAGATGACAACAGATCCAATGCTGGCCTATCTACAGCCTTTTAGAACATCAAGAAAAAAGGTCTCTTAAGTAATAAATGTTTATTGAATACCCAGCATATCTAAAACAGTTCTGTTTGCTGTGGGTCATGACTGTTAAATTGCTTGAAATAGTATTGTACTAACTATTAACCTTTCCTATAAGTAATTTAAGCCATATTTCATAAATCCAGGGAATGTGTTATTTTTAATTTATTATGGCAGTGTGGAAAAGCTCAGATAGGTAAC…
ATM-52	AGGAAAGGTACAATGATTTCCA	CCCGAAGCTGAAACCTAATG	11	108173520	108173932	412	AGGAAAGGTACAATGATTTCCACTTCTCTTATTTACATTTTCTAATCCCTTTCTTTCTAGTTTTTAGAAGTACCCAGATTTGACAAAGAAAACCCTTTTGAAGGCCTGGATGATATAAATCTGTGGATTCCTCTAAGTGAAAATCATGACATTTGGATAAAGACACTGACTTGTGCTTTTTTGGACAGTGGAGGCACAAAATGTGAAATTCTTCAATTATTAAAGCCAATGTGTGAAGTAAGAAGATTAATTAGTCTGATATAATTCCTTGTTTATGACCTGTTTATCTAAAGAGTGCTGTGATACTGCACATCATCTTCACATAATATCACCCCCACTCAAACTGTTGTAAATTTATTAAAGTGAGCATCCGTATTTAGTCATAACTTTATGCATTAG…
ATM-53	CAGTATGTTGAGTTTATGGCAGA	TGGGATTCCATCTTAAATCCATC	11	108175260	108175653	393	CAGTATGTTGAGTTTATGGCAGATTAATCTATCATCTTTTAGAAATTTAATATGTCAACGGGGCATGAAAATTTTAAGTAAAATGTATTAATTTTACTCATTTTTACTCAAACTATTGGGTGGATTTGTTTGTATATTCTAGGTGAAAACTGACTTTTGTCAGACTGTACTTCCATACTTGATTCATGATATTTTACTCCAAGATACAAATGAATCATGGAGAAATCTGCTTTCTACACATGTTCAGGGATTTTTCACCAGCTGTCTTCGACACTTCTCGCAAACGAGCCGATCCACAACCCCTGCAAACTTGGATTCAGGTATTCTATTAAATTTTTAACATTAATACTGTAAACTCAGTTCTAGAGAAAGATGGATTTAAGATGGAATCCCA
ATM-55	AGGAAGAAGGTGTGTAAGCA	ACAGCTGGTACTAGAATTGAGA	11	108178564	108178922	358	AGGAAGAAGGTGTGTAAGCAAGAATGCCTGGGACTGAGGGGAGATATTTTTGTTTGTCAGAGTCAGAGCACTTTTTCCGATGCTGTTTGGATAAAAAATCACAAAGAACAATGCTTGCTGTTGTGGACTACATGAGAAGACAAAAGAGGTAATGTAATGAGTGTTGCTTCTTACGTTTAGGATCTAGAGTGTAACTTGTTAACTATCGGCTGAATTTTAACATGATTATTTTAGGTGAAGGTGTTGCAAAGTGTTATATTTAATTTGTGTGATATTTATATCTCCTTGCAGTAATCCATATTCAGGATAGCAGTTTGGTTAAATCAGTGTCAAGAACTCTCAATTCTAGTACCAGCTGT
ATM-55	AGGAAGAAGGTGTGTAAGCA	ACAGCTGGTACTAGAATTGAGA	11	108178564	108178922	358	AGGAAGAAGGTGTGTAAGCAAGAATGCCTGGGACTGAGGGGAGATATTTTTGTTTGTCAGAGTCAGAGCACTTTTTCCGATGCTGTTTGGATAAAAAATCACAAAGAACAATGCTTGCTGTTGTGGACTACATGAGAAGACAAAAGAGGTAATGTAATGAGTGTTGCTTCTTACGTTTAGGATCTAGAGTGTAACTTGTTAACTATCGGCTGAATTTTAACATGATTATTTTAGGTGAAGGTGTTGCAAAGTGTTATATTTAATTTGTGTGATATTTATATCTCCTTGCAGTAATCCATATTCAGGATAGCAGTTTGGTTAAATCAGTGTCAAGAACTCTCAATTCTAGTACCAGCTGT
ATM-56	AGGACTCTTCAGCCATGTTAT	CTTATTGAGACAATGCCAACAT	11	108180708	108181099	391	AGGACTCTTCAGCCATGTTATCTTATAATGTTTATAGGTATATATTGGGGAAATGTGGTTTTTGGGAATTTGTAATTTTCTGTTAAGCAGTCACTACCATTGTATTCTATATCAACATGCTTTTATTTTGATATTGAAGTTTAAAAAAGTGAATGACATTATATCTCATTTTTCTTTAGACCTTCTTCAGGAACAATTTTTAATGATGCTTTCTGGCTGGATTTAAATTATCTAGAAGTTGCCAAGGTAGCTCAGTCTTGTGCTGCTCACTTTACAGCTTTACTCTATGCAGAAATCTATGCAGATAAGAAAAGTATGGATGATCAAGAGAAAAGGTAATGGAATTTAGAATTTTTGGTTTTTAAAATTAATGTTGGCATTGTCTCAATAAG
ATM-57	TGTTTGCCACCTTCATTAGT	TAAACTCTGAGACAGGTGGTT	11	108183031	108183476	445	TGTTTGCCACCTTCATTAGTTTTTTTCTGTCAAAGTCTATAGTATATGTATTCAGGAGCTTCCAAATAGTATGTTCTCATTAAAAGAGGTGTTCTTGTGACAAACAGAAGTCTTGCATTTGAAGAAGGAAGCCAGAATACAACTATTTCTAGCTTGAGTGAAAAAAGTAAAGAAGAAACTGGAATAAGTTTACAGGTAAATATTAGAGGCTCTATTATTTATGACAGTATTTATCTCATACTTTGGGTTATTTTGTTATAGACACTGTACAGATGCCATGTGATTTTTAAACTGAATTTACTTACTGGACTAAGCATCATATATATAAAATTATGGTCTGAAGCTTAAGCCTTAGAGTAGACAGACTTGAGTTCTAATACTGACTCTGCCACTTCTTGA…
ATM-59	TGGGAGTTACATATTGGTAATGAT	TGAAATAACCTCAGCACTACAC	11	108186452	108186898	446	TGGGAGTTACATATTGGTAATGATACAATTTAAAATTTGCTAAATTTATAGACCGATTTTTTTTCCTTCTTCAATTTTTGTTGTTTCCATGTTTTCAGGATCTTCTCTTAGAAATCTACAGAAGTATAGGGGAGCCAGATAGTTTGTATGGCTGTGGTGGAGGGAAGATGTTACAACCCATTACTAGGTAAATTGCATTTTTCTAAACAACGGTATAGTAATTCTGTTTATGAAGGAGTTATGTGTGTGTAAAACCCAAAGCTATTTTCACAATCTTTTCTTATAGACTACGAACATATGAACACGAAGCAATGTGGGGCAAAGCCCTAGTAACATATGACCTCGAAACAGCAATCCCCTCATCAACACGCCAGGCAGGAATCATTCAGGTACATTTTT…
ATM-60	TGTAGAGACAGGTCTTGGTT	TGTTGTTTAGAATGAGGAGAGAG	11	108187847	108188304	457	TGTAGAGACAGGTCTTGGTTTGTTGTCCAGGCTGGTCTCAAACTCCTGGGCTCAAGTGATCCTCCTGCCTCAGCCTCCCAAAGTGCTGAGATTACAGGCATGAGCCACCACACCCAGCTGATATTTTGGGATTTTAAATGATATTGTGAACTAAAATTTGTCTAAGTTAATTTGTATCTTTGCTGTTTTTTTCTCTGGTTTTCTGTTGATATCTTTGATTACTTAACTTAAAAACAAAATAACTCCTGTTTAGGCCTTGCAGAATTTGGGACTCTGCCATATTCTTTCCGTCTATTTAAAAGGATTGGATTATGAAAATAAAGACTGGTGTCCTGAACTAGAAGAACTTCATTACCAAGCAGCATGGAGGAATATGCAGTGGGACCATTGCACTTCCGT…
ATM-61	TGTCCTTTGGTGAAGCTATT	TTGAAGGGTCAGGGTAAAGA	11	108190599	108190998	399	TGTCCTTTGGTGAAGCTATTTATACATGTATATCTTAGGGTTCTGTTTTTAAGTATATTTTTTTCTTTGACTTATCTCACAGCAAAGAAGTAGAAGGAACCAGTTACCATGAATCATTGTACAATGCTCTACAATCTCTAAGAGACAGAGAATTCTCTACATTTTATGAAAGTCTCAAATATGCCAGGTATTATGAAAAGACAAAGTTACTGTATTTTAACATTTAATGTCATGGCTTCTTTTCTGAAAACTTGAGAAACAATTTTAATGTAAGGATTTGCATTGATGAAGAGATAAAGACTTGGTGGCTGTGATCAGATGTTTCCTTGTAATTCTCTGCCCTCCTTCAAAACAAATTGTTTCTGGGATTCCAGGTTCATTCTTTACCCTGACCCTTCAA
ATM-62	GCAAAGCCTATGATGAGAACT	AACACACACATTTGGTCTCT	11	108191927	108192553	626	GCAAAGCCTATGATGAGAACTCTTTAACAACAAATTTAAACATTTATTTCCCTGAAAACCTCTTCTTTATTTTCAGAGTGTCTTTTCTTTTTTGCTACTAGAGTAAAAGAAGTGGAAGAGATGTGTAAGCGCAGCCTTGAGTCTGTGTATTCGCTCTATCCCACACTTAGCAGGTTGCAGGCCATTGGAGAGCTGGAAAGCATTGGGGAGCTTTTCTCAAGGTATGTAATTCGTATGACTTTGTTATCCTAAAGTGCAGCTTTTCTGTTACCAATAGTGACTTTAAAAAATAAAAACTATAGGCCGGGCACGGTGGCTCATGCCTGTAATCCTAGCACTTTAGAAGGCTGAAGTGGGTGGATCACTTGAGGTCAGGAGTTCAAGACCAGCCTGGCCAAC…
ATM-63	CATATGTAGGATTATTTACAAGTTCTAGTC	AAAGGAAAGTCAAGAGGTAAGA	11	108195882	108196318	436	CATATGTAGGATTATTTACAAGTTCTAGTCTTGTCACTACAAAAGTTCCTTTGTATTATTATAATATTATATCGTAAGTTCCAGAACTTACATAGTTTTTTTTTTTTTTTTTTTCATTTCTCTTGCTTACATGAACTCTATGTCGTGGCATTCAGATCAGTCACACATAGACAACTCTCTGAAGTATATATTAAGTGGCAGAAACACTCCCAGCTTCTCAAGGACAGTGATTTTAGTTTTCAGGAGCCTATCATGGCTCTACGCACAGTCATTTTGGAGATCCTGATGGAAAAGGAAATGGACAACTCACAAAGAGAATGTATTAAGGACATTCTCACCAAACACCTTGTAGAACTCTCTATACTGGCCAGAACTTTCAAGAACACTCAGGTAAATACA…
ATM-64	TTCATGGTAGTAGTATCAGTAGTAAA	ATGATGGACTGATAGAATTGTGA	11	108196726	108197159	433	TTCATGGTAGTAGTATCAGTAGTAAAAGTATTTATTCCCATATGTCATTTTCATTTCAGCTCCCTGAAAGGGCAATATTTCAAATTAAACAGTACAATTCAGTTAGCTGTGGAGTCTCTGAGTGGCAGCTGGAAGAAGCACAAGTATTCTGGGCAAAAAAGGAGCAGAGTCTTGCCCTGAGTATTCTCAAGCAAATGATCAAGAAGTTGGATGCCAGCTGTGCAGCGGTTTGTTTTTTTTATTGGCTGGATTAGTGTTTTACTGTTATTTAAAAAAACACAAATGTACTTTAAAATATTTTTAATAACAATTTTATTAGAGCCTTGAAATTAGTAATTTATTAACAAGATATTGTAAAACTAGTCTTGAAAATTAATTTGTAAATGAAGTTTAGAAACT…
ATM-65	GTATTGGCCCTGAAGTATGTG	GCTTTGGAAATATATTGATCTTGATG	11	108197968	108198570	602	GTATTGGCCCTGAAGTATGTGCTGTCTGGAGTTACCCAACTTCCTTGTACCTCAGTTTTCTAATCTGCAAATTGGGGTAATAATAGTACTTATTTAATAGGATTCTTGTGAGAATTAAATGAGTTAATATATATAAAGCCTTTACAAAGTGTCTGACATATATAAGTACTCAATAAATGTGACTTGCTCCAATAATGGCAATAATAATAATAAACAGAGGATGATCATTTCCTACATGGGATTATTAAAATAGTTGTATGGCAAAAGCAGATGAGGAAAAACTTTTTTTTTCCCACCCACCAAGGAAAAACATTTTTAACCTGCTTTTTTCCCCGTACATGAAGGGCAGTTGGGTACAGTCATGGTAATGCATTATATTTTAAGATTTTGCCTTTCTTA…
ATM-66	CCTTAATTTGAGTGATTCTTTAGATG	TTAAGCCGACCTTTAGAGC	11	108199674	108200088	414	CCTTAATTTGAGTGATTCTTTAGATGTATTTAGTATTTGTAAATATAATTTAAATTGGTTGTGTTTTCTTGAAGGCAGTAGAAGTTGCTGGAAATTATGATGGAGAAAGTAGTGATGAGCTAAGAAATGGAAAAATGAAGGCATTTCTCTCATTAGCCCGGTTTTCAGATACTCAATACCAAAGAATTGAAAACTACATGAAATCATCGGAATTTGAAAACAAGCAAGCTCTCCTGAAAAGAGCCAAAGAGGAAGTAGGTCTCCTTAGGGAACATAAAATTCAGACAAACAGGTAACTAGGTTTCTACAAGTGACAATTTTATGTTCACCAGTTAACTGAGTGAGTGTTTTTGCATAGAAAGAGTGACTTGGTCTTTTTATCTGATATAGTTTTGAGCT…
ATM-67	CCCTTTATAATCCTTAGAAGTTTGC	GTATACACGATTCCTGACATCAA	11	108200799	108201230	431	CCCTTTATAATCCTTAGAAGTTTGCTTTTTTCCCTGGGATAAAAACCCAACTTTTTTCATTAAATGTTGTATATCATGTGTGATTTTGTAGTTCTGTTAAAGTTCATGGCTTTTGTGTTTTACCTTAATTATTCTATGCAAGATACACAGTAAAGGTTCAGCGAGAGCTGGAGTTGGATGAATTAGCCCTGCGTGCACTGAAAGAGGATCGTAAACGCTTCTTATGTAAAGCAGTTGAAAATTATATCAACTGCTTATTAAGTGGAGAAGAACATGATATGTGGGTATTCCGACTTTGTTCCCTCTGGCTTGAAAATTCTGGAGTTTCTGAAGTCAATGGCATGATGAAGGCAAGTGTTACTCAGCCCAATATTCTACCCTGTGCTTGAAAAACTTAGA…
ATM-68	TGAATCCAGTTTAATTTAGGACCAA	CCATTTCTTAGAGGGAATGGTA	11	108201935	108202380	445	TGAATCCAGTTTAATTTAGGACCAAATATTTTGATTTACCAATGCATTAATCTAGAGTACCCATTAGAAAGACCTTCAGATAAGAAAAGAAATGAAGGAAAACAATATAGTTAGTGAAGTTTTGTTAACCACTTGTGCTAATAGAGGAGCACTGTCTTAAAATAACTTACTTGCTTAGATGTGAGAATATTTGAAATACCTTGTTTCTTAATTTTGTGTCTTTTTTTTAATGGTAGAGAGACGGAATGAAGATTCCAACATATAAATTTTTGCCTCTTATGTACCAATTGGCTGCTAGAATGGGGACCAAGATGATGGGAGGCCTAGGATTTCATGAAGTCCTCAATAATGTAAGTAAACCTGAAAATCAAACCACAATAATTATTTTTATTCTATTAT…
ATM-69	GCTCTACCCACTGCAGTATC	GATGGCATCTTAATAACACAAGATT	11	108202490	108202859	369	GCTCTACCCACTGCAGTATCTAGACAGTAATACACATTTTAATGTTAAGCAAAATGAAAAATATGGATTATATTTTTTTGTTTATTTGCATAAATCTAATAGTTCTTTTCTTACAGCTAATCTCTAGAATTTCAATGGATCACCCCCATCACACTTTGTTTATTATACTGGCCTTAGCAAATGCAAACAGAGATGAATTTCTGACTAAACCAGAGGTAGCCAGAAGAAGCAGAATAACTAAAAATGTGCCTAAACAAAGCTCTCAGCTTGATGAGGTATTTGGATTAAACATACGTACCTTTTAGAAGTGTGATATTCAGTCTTTCCTAGAATATTTCTTTTTAAAATCTTGTGTTATTAAGATGCCATC
ATM-70	TCCATTGTCTAGATTTGTGCAT	TGAAGCCATCAGATATAAATTAAGC	11	108203377	108203768	391	TCCATTGTCTAGATTTGTGCATAAATTCTGTTTTTCTCTTTGTTTTTCTAACTCTGAGAAGTTTAAATGTTGGGTAGTTCCTTATGTAATGTTTTTTGTTTTTTATTAATAGGATCGAACAGAGGCTGCAAATAGAATAATATGTACTATCAGAAGTAGGAGACCTCAGATGGTCAGAAGTGTTGAGGCACTTTGTGATGCTTATATTATATTAGCAAACTTAGATGCCACTCAGTGGAAGACTCAGAGAAGTATGTTTTTTTTAAAGAAGAAACGTTACTTTCTTGCTGTGTTACTCTCTGTAGAGATATATTAGTTATAGAGCCTAATAAGTAAATCTGCTTAAAATCACAAACGTAATCCAAAAGCTTAATTTATATCTGATGGCTTCA
ATM-71	TGCTGACTATTCCTGCTTGA	TCCTTCTGGCCAATGAAAGT	11	108204539	108204967	428	TGCTGACTATTCCTGCTTGACCTTCAATGCTGTTCCTCAGTTTGTCACTAAAATCTCTTCATTTTTAAATACAGAAGGCATAAATATTCCAGCAGACCAGCCAATTACTAAACTTAAGAATTTAGAAGATGTTGTTGTCCCTACTATGGAAATTAAGGTAATTTGCAATTAACTCTTGATTTTTTTTAAACTAAATTTTTTTTATTAGATTGAACCATTTGAAATAGTATTTTTATGTAGGTCAAAATTGGTTAAATATTGGCAAATTTCATATGTTTCAACCTATAATTTCTCAGTATTATATTTCCTTTGCCCAAGCCCTAAAATACTCAAAAGCTTCTCCTGCTTTCTTTTCCATTGCCTTCTGTTCTACACCTCCCATCTTTCTTATGAAGGTCT…
ATM-72	CCACTATCACATCGTCATTTGT	GCATTTCTACTCTACAAATCTTCCT	11	108205575	108205976	401	CCACTATCACATCGTCATTTGTTTCTCTGTTTAATATTAAAATTGCCATTTATAATGTATTTTTCTTTAAGTGCAAATAGTGTATCTGACCTATTATCAATCATGTTTATACTTTTATTAGGTGGACCACACAGGAGAATATGGAAATCTGGTGACTATACAGTCATTTAAAGCAGAATTTCGCTTAGCAGGAGGTGTAAATTTACCAAAAATAATAGATTGTGTAGGTTCCGATGGCAAGGAGAGGAGACAGCTTGTTAAGGTGAGCCTTCCCTTCTCTGGCTTAGCCCTTAGAGTTTTAGTGATGAAAATTTTTAGTTCATATTTTCTTTCTGCTTTATTTGGGATTTTGTCTTTATTTTGAATACTTACAAATGAGGAAGATTTGTAGAGTAGAAA…
ATM-73	GCCCTTTGCTATTCTCAGATG	CCATGTAGCTAAGGGACTACA	11	108206490	108206926	436	GCCCTTTGCTATTCTCAGATGACTCTGTGTTTTTATAATAAAATAAACTGTACTTGTTTATTCATGCTTAATTATTCTGAAGGGCCGTGATGACCTGAGACAAGATGCTGTCATGCAACAGGTCTTCCAGATGTGTAATACATTACTGCAGAGAAACACGGAAACTAGGAAGAGGAAATTAACTATCTGTACTTATAAGGTAACTATTTGTACTTCTGTTAGTTCACCAAAAACATATAAAAGATGCCATTTGGTTGGGTGAAGTGGCTCATGCCCATATTCATAATGCTTTGGGAGGCCAAGGTGGGAGGATTGCTTGAGGCCAGGAGTTCGAGACCAGCCTCAGCAACATAGTGAGACCCCATCTTGACAAAAAGTTAAAAAAAAAAAAAAAGCCAG…
ATM-75	TTTGCACTGACTCTGATAGC	CACTCACACACTTTCATTCTGA	11	108213863	108214262	399	TTTGCACTGACTCTGATAGCTGAATGATCATCAAATGCTCTTTAATGGCCTTTTAAAATTAAAAGGTATTTAATCTGTAACTCCAGGTGGTTCCCCTCTCTCAGCGAAGTGGTGTTCTTGAATGGTGCACAGGAACTGTCCCCATTGGTGAATTTCTTGTTAACAATGAAGATGGTGCTCATAAAAGATACAGGCCAAATGATTTCAGTGCCTTTCAGTGCCAAAAGAAAATGATGGTGAGTGACACCCAAAATTAAAGGTTATTGTAAGATTATTTAATGGCTTATTAAAGCTGACAGCTGTCAGATATTATAGAATACAAAAAAACTTTAATTTCATCAGGTAATTGTCAAAGATACTAAGTAAAAGAAAAACTCATCAGAATGAAAGTGTGTGAGTG
ATM-76	GTCCAGACTGTTAGCTTCTTG	AACCTGCCAAACAACAAAGT	11	108216326	108216686	360	GTCCAGACTGTTAGCTTCTTGTAGGTAATGTATCCTGTTCATCTTTATTGCCCCTATATCTGTCATATTTTTATATAAAAATGTGTATATTAGTTTAATTGAACACAATATTGAAAAATAATTATATATATTCTCTATTTAAAGGAGGTGCAAAAAAAGTCTTTTGAAGAGAAATATGAAGTCTTCATGGATGTTTGCCAAAATTTTCAACCAGTTTTCCGTTACTTCTGCATGGAAAAATTCTTGGATCCAGCTATTTGGTTTGAGAAGCGATTGGCTTATACGCGCAGTGTAGCTACTTCTTCTATTGGTAATCTTCTTGTACATATAGTAGATTGAGCACTTTGTTGTTTGGCAGGTT
ATM-77	CCCTAAGAAATTAGAATAGGTAGATAGT	GACATGCACTAATGGGAGAA	11	108217132	108217491	359	CCCTAAGAAATTAGAATAGGTAGATAGTATGGTTAACAAAATCCTAGAGTATGAGAACTAATGTAAACATTAGAGATCATCTAATCTATTTGTTGTTTTTTTTTTTTTTAACTAAAGACAACTCCCTCCATCACTTACATACTATACCCCAGGAAGGCAGGGCATGTATGTTTTGAAAGAGTTCCCAGGTAATTGTGAAACTCTCTTCTACATAGAGAATCACTAATCTGATACAACTAGTTTATAAACAAGAAAGTAGGCCTAGTTAATGACAGAGCAAGCCAGACACCCAGTCATTCTGATTCCCTACCCAGTGTGTTTTTTTGTAATGCCATGTGATTTCTCCCATTAGTGCATGTC
ATM-78	TGCACATCATTTAAGTAGGCTAA	ACACCTCATCTATTAAGTTTCACT	11	108217867	108218301	434	TGCACATCATTTAAGTAGGCTAAAAATCCTAAACTACTTAAAGATTATACCAAGTCAGTGGTCTTAATTGAAATTATGGCTATATATTAGAAAGAGATGGAATCAGTGATTTCAGATTGTTTGTTTCTTTTTTCTCCAGTTGGTTACATACTTGGACTTGGTGATAGACATGTACAGAATATCTTGATAAATGAGCAGTCAGCAGAACTTGTACATATAGATCTAGGTAAGTAATAAAATCTATGTATCTATTCTTTTTAGTAAATATTTGGTCATCATGGAATGTTGTTTGCCTACCAAGATATTACAAATATAAGAGACAGATAAATTGAAGCAGTAAATATTGGGTTTTTTTGTTTTCAGCATAAACAGTTGTCCTAGAAGAAACAGTTAACTCTG…
ATM-79	ATGTGGTTTCTTGCCTTTGT	AATCTCTAACCCGTGTGTGT	11	108224398	108224845	447	ATGTGGTTTCTTGCCTTTGTAAAGTTCACATTCTAACTGGAAAGAAAGTAAATTAGCTGTCAAACCTCCTAACTTCACTGTATTCTTTACTTTAGGTGTTGCTTTTGAACAGGGCAAAATCCTTCCTACTCCTGAGACAGTTCCTTTTAGACTCACCAGAGATATTGTGGATGGCATGGGCATTACGGGTGTTGAAGGTGTCTTCAGAAGGTAAGTGATATGAAGTAAAGGAGGGAAATAATTTTTGATGTCAAAATTACATGGGCTGGGCATGGTTCTTTGCACCTGTAATCCCAGCTGCTCAAGAGGCTGAAGTGGGAGGATTGTTTGAGCCCAGGAGTTTGAGTCCAGCCTAGGCAATACAGCAAGACCCTGTATCTAAAAAAATACACACACACA…
ATM-80	CCCACTCTGCCAAGTATTATG	GCTGAAGGCATTTCTAAACC	11	108225385	108225794	409	CCCACTCTGCCAAGTATTATGCTATTTTGAGATACAGATATGTAGATTATTAAGCATAGGCTCAGCATACTACACATGAGAGTATACAGATAAAGATACGTTGACAACATTGGTGTGTAACAAAATCCGTATTTATAATGTGTTTGACTCTAGATGCTGTGAGAAAACCATGGAAGTGATGAGAAACTCTCAGGAAACTCTGTTAACCATTGTAGAGGTAAAGTATTTTATAAGGAAGACTTTATTTTTTTTCTTACCAGGTAGACTGTGTATCTCATCAGGAAGTCACTGATGTGAAGAGCACTGCTTCATTTTAACATAGGGGGATGTGGCTGGGCAGCAGAAAGGAGGAGATTGTGCACTTAGCCTTTTCACACATCCAAAAATACTGGTTTAGAA…
ATM-81	TGAAGTGTGCATGATGTTTGT	AGTGAGGTGAACAGTTTAAAGG	11	108235669	108236026	357	TGAAGTGTGCATGATGTTTGTTCCCCTCCCCCATCAACTACCATGTGACTGGCTTATTTGTATGATACTGGTTCTACTGTTTCTAAGTATGTGATTAAAATGTACATTGTTCTTTTAATACATATGTTCTCTCTGTTTAGGTCCTTCTATATGATCCACTCTTTGACTGGACCATGAATCCTTTGAAAGCTTTGTATTTACAGCAGAGGCCGGAAGATGAAACTGAGCTTCACCCTACTCTGAATGCAGATGACCAAGAATGCAAACGAAATCTCAGGTGAGCAGTATTTTAAGAAGGTCCTGTTGTCAGTTTTTCAGATTTTCTTATTCCCAAGGCCTTTAAACTGTTCACCTCACT
ATM-82	CCTTTAAACTGTTCACCTCACT	TCTAAAGAGTGAAAGCAGAGATG	11	108236005	108236443	438	CCTTTAAACTGTTCACCTCACTGAAACCTTTGTGTTTTTGTCCTTAGTGATATTGACCAGAGTTTCAACAAAGTAGCTGAACGTGTCTTAATGAGACTACAAGAGAAACTGAAAGGAGTGGAAGAAGGCACTGTGCTCAGTGTTGGTGGACAAGTGAATTTGCTCATACAGCAGGCCATAGACCCCAAAAATCTCAGCCGACTTTTCCCAGGATGGAAAGCTTGGGTGTGATCTTCAGTATATGAATTACCCTTTCATTCAGCCTTTAGAAATTATATTTTAGCCTTTATTTTTAACCTGCCAACATACTTTAAGTAGGGATTAATATTTAAGTGAACTATTGTGGGTTTTTTTGAATGTTGGTTTTAATACTTGATTTAATCACCACTCAAAAATGTT…
BRCA1-1	ATTGGTGGCGTTTAAATGGT	CCAGGAGAATGAATTGACACTA	17	41197422	41197868	446	ATTGGTGGCGTTTAAATGGTTTTAAAATCTTCTCAGGTGAAAAATTACCATAATTTTGTGCTCATGGCAGATTTCCAAGGGAGACTTCAAGCAGAAAATCTTTAAGGGACCCTTGCATAGCCAGAAGTCCTTTTCAGGCTGATGTACATAAAATATTTAGTAGCCAGGACAGTAGAAGGACTGAAGAGTGAGAGGAGCTCCCAGGGCCTGGAAAGGCCACTTTGTAAGCTCATTCTTGGGGTCCTGTGGCTCTGTACCTGTGGCTGGCTGCAGTCAGTAGTGGCTGTGGGGGATCTGGGGTATCAGGTAGGTGTCCAGCTCCTGGCACTGGTAGAGTGCTACACTGTCCAACACCCACTCTCGGGTCACCACAGGTGCCTCACACATCTGCCCAATTGC…
BRCA1-10	TCAAGTAAACCTTGATTAACACTTG	CCAGCAAGTATGATTTGTCCTT	17	41226174	41226605	431	TCAAGTAAACCTTGATTAACACTTGAGCTATTTTTCTAAAGTGGGCTTAATTAAGTATAACAAAAGTGTCCATGATAGACTAGTACATCTAAAAGTTGGTTAACCAGAATATCTTTATGTAGGATTCAGAGTAAAATCAAAGTGTTTGTTCCAATACAGCAGATGAAATATTACCTAGATCTTGCCTTGGCAAGTAAGATGTTTCCGTCAAATCGTGTGGCCCAGACTCTTCCAGCTGTTGCTCCTCCACATCAACAACCTTAATGAGCTCCTCTTGAGATGGGTAGTTTCTATTCTGAAGACTCCCAGAGCAACTGTGCATGTACCACCTATCATCTAATGATGGGCATTTAGAAGGGGATGACCTAGAAAGATAAATGGAAGGAGAAAACCATCGCC…
BRCA1-11	TCTATCTAACCGCACATTTCTC	ATCAGAACAAAGCAGTAAAGTAG	17	41228290	41228679	389	TCTATCTAACCGCACATTTCTCATGTTGTAGCTTATGTTATAGGTTCAAAAAACCTATATAGGATTAAACAAAAGAAGTATCCTAGAGCAATAAAAGTGTATAAATGCCTGTATGCAAAAAACTGGAGAAAGTATGGTGAAAAAAATTAACAATCAGAGTTCAATATAAATAAAGATGTCAGATACCACAGCATCTTTACATTGATGTTTCTTACCTTTCCACTCCTGGTTCTTTATTTTTACTGGTAGAACTATCTGCAGACACCTCAAACTTGTCAGCAGAAAGGCCTTCTGGATTCTGGCTTATAGGGTATTCACTACTTTTCTGTGAAGTTAATACTGCTTTAAATGGAATGAGAAAACAAATCTACTTTACTGCTTTGTTCTGAT
BRCA1-12	GGGAAGGCTCAGATACAAAC	TGTCTTGGCTCTTAGAGTGT	17	41231236	41231624	388	GGGAAGGCTCAGATACAAACACAGCTATTAAAAAGTCATTCCTCCTTTTGGCCAGAACCACCATCTTTCAGTAATTTGCCAAAATGACGAACACAAAGGGAAAGAGGAGAGGCACCTGATATATGTTCTCTAGGCCTTTTAGAAAACATGGAGTTGTTCCTTTGGCCATGTATATGCGAATCTGTAAGAAAGGTGAAATTGTAGACATCAAGGGAACGGGTACTGTTCAAAAAGGAATGCCCCACAAGTGTTACCATGGCAAAACTGGAAAAGTCTACAACGTGACCCAGCATGCTGTTGGCATCGCTGTAAACAAGTTAAGGGCAAGATTCTTGCCAAGAGAATTAATGTGCGTATTGAGCACATTAAACACTCTAAGAGCCAAGACA
BRCA1-13	GCTAGGTCCTTACTCTTCAG	GGTGTTCAGCTAGAACTTGT	17	41234337	41234731	394	GCTAGGTCCTTACTCTTCAGAAGGAGATAAAGGGGAAGGAAAGAATTTTGCTTAAGATATCAGTGTTTGGCCAACAATACACACCTTTTTCTGATGTGCTTTGTTCTGGATTTCGCAGGTCCTCAAGGGCAGAAGAGTCACTTATGATGGAAGGGTAGCTGTTAGAAGGCTGGCTCCCATGCTGTTCTAACACAGCTTCTAGTTCAGCCATTTCCTGCTGGAGCTTTATCAGGTTATGTTGCATGGTATCCCTCTGCTTCAAAAACGATAAATGGCACCAAGAAAATGAAATACTTTGAGAAGCTTTCCATTAAATGAAAATATATCATACAAATTAATTTTAGCACAGGAATTGAAATCACCTAGTATGGAACTACAAGTTCTAGCTGAACACC
BRCA1-14	GGAGACAATGAACCACAAACA	AGGACGTCATCTTTGACTGA	17	41242825	41243274	449	GGAGACAATGAACCACAAACAATTGTGCCATTAATTCAAAGAGATGATGTCAGCAAACCTAAGAATGTGGGATACATACTACTGAATGCAAAGGACACCACACACACGCATGTGCACACACACACACGCTTTTTACCTGAGTGGTTAAAATGTCACTCTGAGAGGATAGCCCTGAGCAGTCTTCAGAGACGCTTGTTTCACTCTCACACCCAGATGCTGCTTCACCTTAAATAACAAAAACAGAGGTTCAGATGTAAAAGCAGACTATAAACGCTGCAACTTGCTGTGTCTTTTTCTTCTCATTGGCAGGACTGGATTTACTTTCATGTCACACAAAATGATTAAATTCCTTGCTTTGGGACACCTGGATTTGCTTTTATAAAATGAAACCAGAAGTAA…
BRCA1-15	CCAGAAGTAAGTCCACCAGTA	AGTGCAGTGAATTGGAAGAC	17	41243214	41243652	438	CCAGAAGTAAGTCCACCAGTAATTAGGATGTTAAAGCTCATTCAGTCAAAGATGACGTCCTAGCTGTGTGAAGGACTTTTTTCTATGAAAAGCACCTTAGGAGGAACATGTTTCAAGTTTAAGAAGCAGTTCCTTTAACTATACTTGGAAATTTGTAAAATGTGCTCCCCAAAAGCATAAACATTTAGCTCACTTCTATAAATAGACTGGGGCAAACACAAAAACCTGGTTCCAATACCTAAGTTTGAATCCATGCTTTGCTCTTCTTGATTATTTTCTTCCAAGCCCGTTCCTCTTTCTTCATCATCTGAAACCAATTCCTTGTCACTCAGACCAACTCCCTGGCTTTCAGACTGATGCCTCATTTGTTTGGAAGAACCAATCAAGAAAGGATCCTGG…
BRCA1-16	CCTGGCTTTCAGACTGATG	CAGGAGTCCTAGCCCTTTC	17	41243554	41243987	433	CCTGGCTTTCAGACTGATGCCTCATTTGTTTGGAAGAACCAATCAAGAAAGGATCCTGGGTGTTTGTATTTGCAGTCAAGTCTTCCAATTCACTGCACTGTGAAGAAAACAAGCTAGCAGAACATTTTGTTTCCTCACTAAGGTGATGTTCCTGAGATGCCTTTGCCAATATTACCTGGTTACTGCAGTCATTTAAGCTATTCTTCAATGATAATAAATTCTCCTCTGTGTTCTTAGACAGACACTCGGTAGCAACGGTGCTATGCCTAGTAGACTGAGAAGGTATATTGTTTACTTTACCAAATAACAAGTGTTGGAAGCAGGGAAGCTCTTCATCCTCACTAGATAAGTTCTCTTCTGAGGACTCTAATTTCTTGGCCCCTCTTCGGTAACCCTGAG…
BRCA1-17	CACTAGATAAGTTCTCTTCTGAGG	CAGCTCAAGCAATATTAATGAAGT	17	41243893	41244431	538	CACTAGATAAGTTCTCTTCTGAGGACTCTAATTTCTTGGCCCCTCTTCGGTAACCCTGAGCCAAATGTGTATGGGTGAAAGGGCTAGGACTCCTGCTAAGCTCTCCTTTCTGGACGCTTTTGCTAAAAACAGCAGAACTTTCCTTAATGTCATTTTCAGCAAAACTAGTATCTTCCTTTATTTCACCATCATCTAACAGGTCATCAGGTGTCTCAGAACAAACCTGAGATGCATGACTACTTCCCATAGGCTGTTCTAAGTTATCTGAAATCAGATATGGAGAGAAATCTGTATTAACAGTCTGAACTACTTCTTCATATTCTTGCTTTTTTATTTCAGGATGCTTACAATTACTTCCAGGAAGACTTTGTTTATAGACCTCAGGTTGCAAAACCCCTA…
BRCA1-18	TCACTGGAACCTATTTCATTAATAC	CAGAAAGATAAGCCAGTTGATAATG	17	41244354	41244748	394	TCACTGGAACCTATTTCATTAATACTGGAGCCCACTTCATTAGTACTGGAACCTACTTCATTAATATTGCTTGAGCTGGCTTCTTTAAAAACATTTTCTCTAATGTTATTACGGCTAATTGTGCTCACTGTACTTGGAATGTTCTCATTTCCCATTTCTCTTTCAGGTGACATTGAATGTTCCTCAAAGTTTTCCTCTAGCAGATTTTTCTTACATTTAGTTTTAACAAATGACTTGATGGGAAAAAGTGGTGGTATACGATATGGGTTTTGTAAAAGTCCATGTTTATTTGGAGTAATGAGTCCAGTTTCGTTGCCTCTGAACTGAGATGATAGACAAAACCTAGAGCCTCCTTTGATACTACATTTGGCATTATCAACTGGCTTATCTTTCTG
BRCA1-19	CCAGTTTCGTTGCCTCTGA	GCTTTAAGTATCCATTGGGACAT	17	41244657	41245065	408	CCAGTTTCGTTGCCTCTGAACTGAGATGATAGACAAAACCTAGAGCCTCCTTTGATACTACATTTGGCATTATCAACTGGCTTATCTTTCTGACCAACCACAGGAAAGCCTGCAGTGATATTAACTGTCTGTACAGGCTTGATATTAGACTCATTCTTTCCTTGATTTTCTTCCTTTTGTTCACATTCAAAAGTGACTTTTGGACTTTGTTTCTTTAAGGACCCAGAGTGGGCAGAGAATGTTGCACATTCCTCTTCTGCATTTCCTGGATTTGAAAACGGAGCAAATGACTGGCGCTTTGAAACCTTGAATGTATTCTGCAAATACTGAGCATCAAGTTCACTTTCTTCCATTTCTATGCTTGTTTCCCGACTGTGGTTAACTTCATGTCCCAATGGA…
BRCA1-2	ACCTTGACCTCCATCTTGAC	TCCAGTAGTCCTACTTTGACA	17	41199353	41199773	420	ACCTTGACCTCCATCTTGACCTCCCAAAGTGCTGGAATTATAGGCATGAGCCACCATGCCCGGCCTTGATTTATGTTTTTGTGATGAACATTCATATCTTACTCCCACCCCATGGAAACAGTTCATGTATTACTTTTACAATATAAAACAAATAACAATAAAAACATCAAAAAGACATTTTAGCCATTCATTCAACAAATATTTAAAATGTGCCAAGAACTGTGCTACTCAAGCACCAGGTAATGAGTGATAAACCAAACCCATGCAAAAGGACCCCATATAGCACAGGTACATGCAGGCACCTTACCATGGAAGCCATTGTCCTCTGTCCAGGCATCTGGCTGCACAACCACAATTGGGTGGACACCCTGGATCCCCAGGAAGGAAAGAGCATTCAAA…
BRCA1-20	CAAATACTGAGCATCAAGTTCAC	TTACTAAGTGTTCAAATACCAGTG	17	41244977	41245422	445	CAAATACTGAGCATCAAGTTCACTTTCTTCCATTTCTATGCTTGTTTCCCGACTGTGGTTAACTTCATGTCCCAATGGATACTTAAAGCCTTCTGTGTCATTTCTATTATCTTTGGAACAACCATGAATTAGTCCCTTGGGGTTTTCAAATGCTGCACACTGACTCACACATTTATTTGGTTCTGTTTTTGCCTTCCCTAGAGTGCTAACTTCCAGTAACGAGATACTTTCCTGAGTGCCATAATCAGTACCAGGTACCAATGAAATACTGCTACTCTCTACAGATCTTTCAGTTTGCAAAACCCTTTCTCCACTTAACATGAGATCTTTGGGGTCTTCAGCATTATTAGACACTTTAACTGTTTCTAGTTTCTCTTCTTTTTCTTCTCTTGGAAGGCT…
BRCA1-21	TTCTCTTGGAAGGCTAGGAT	CCTAACCCAATAGAATCACTCG	17	41245361	41245846	485	TTCTCTTGGAAGGCTAGGATTGACAAATTCTTTAAGTTCACTGGTATTTGAACACTTAGTAAAAGAACCAGGTGCATTTGTTAACTTCAGCTCTGGGAAAGTATCGCTGTCATGTCTTTTACTTGTCTGTTCATTTGGCTTGTTACTCTTCTTGGCTCCAGTTGCAGGTTCTTTACCTTCCATGAGTTGTAGGTTTCTGCTGTGCCTGACTGGCATTTGGTTGTACTTTTTTTTCTTTATCTCTTCACTGCTAGAACAACTATCAATTTGCAATTCAGTACAATTAGGTGGGCTTAGATTTCTACTGACTACTAGTTCAAGCGCATGAATATGCCTGGTAGAAGACTTCCTCCTCAGCCTATTCTTTTTAGGTGCTTTTGAATTGTGGATATTTAATTC…
BRCA1-22	TCTCTTCACTGCTAGAACAAC	TCAGTAGAGAGTAATATTGAAGACA	17	41245600	41246197	597	TCTCTTCACTGCTAGAACAACTATCAATTTGCAATTCAGTACAATTAGGTGGGCTTAGATTTCTACTGACTACTAGTTCAAGCGCATGAATATGCCTGGTAGAAGACTTCCTCCTCAGCCTATTCTTTTTAGGTGCTTTTGAATTGTGGATATTTAATTCGAGTTCCATATTGCTTATACTGCTGCTTATAGGTTCAGCTTTCGTTTTGAAAGCAGATTCTTTTTCGAGTGATTCTATTGGGTTAGGATTTTTCTCATTCTGAATAGAATCACCTTTTGTTTTATTCTCATGACCACTATTAGTAATATTCATCACTTGACCATTCTGCTCCGTTTGGTTAGTTCCCTGATTTATCATTTCAGGAGTCTTTTGAACTGCCAAATCTGCTTTCTTGATAA…
BRCA1-23	TGGTTAGTTCCCTGATTTATCATT	GCAAACAGCCTGGCTTAG	17	41245935	41246625	690	TGGTTAGTTCCCTGATTTATCATTTCAGGAGTCTTTTGAACTGCCAAATCTGCTTTCTTGATAAAATCCTCAGGATGAAGGCCTGATGTAGGTCTCCTTTTACGCTTTAATTTATTTGTGAGGGGACGCTCTTGTATTATCTGTGGCTCAGTAACAAATGCTCCTATAATTAGATTTTCAGTTACATGGCTTAAGTTGGGGAGGCTTGCCTTCTTCCGATAGGTTTTCCCAAATATTTTGTCTTCAATATTACTCTCTACTGATTTGGAGTGAACTCTTTCACTTTTACATATTAAAGCCTCATGAGGATCACTGGCCAGTAAGTCTATTTTCTCTGAAGAACCAGAATATTCATCTACCTCATTTAGAACGTCCAATACATCAGCTACTTTGGCATTT…
BRCA1-24	TAGGATTCTCTGAGCATGGC	GGTTAGTTTCTCTAATATAGCCAGT	17	41246455	41246994	539	TAGGATTCTCTGAGCATGGCAGTTTCTGCTTATTCCATTCTTTTCTCTCACACAGGGGATCAGCATTCAGATCTACCTTTTTTTCTGTGCTGGGAGTCCGCCTATCATTACATGTTTCCTTACTTCCAGCCCATCTGTTATGTTGGCTCCTTGCTAAGCCAGGCTGTTTGCTTTTATTACAGAATTCAGCCTTTTCTACATTCATTCTGTCTTTAGTGAGTAATAAACTGCTGTTCTCATGCTGTAATGAGCTGGCATGAGTATTTGTGCCACATGGCTCCACATGCAAGTTTGAAACAGAACTACCCTGATACTTTTCTGGATGCCTCTCAGCTGCACGCTTCTCAGTGGTGTTCAAATCATTATTACTGGGTTGATGATGTTCAGTATTTGTTACAT…
BRCA1-25	AAGGTCCCAAATGGTCTTCA	CCCAGCAACCATTTCATTTC	17	41247768	41248118	350	AAGGTCCCAAATGGTCTTCAGAATAATCTAATTACAGTACTGTATCTACCCACTCTCTTTTCAGTGCCTGTTAAGTTGGCAAACTTTGCCATTACCCTTTTTTGCAGAATCCAAACTGATTTCATCCCTGGTTCCTTGAGGGGTGATTTGTAACAATTCTTGATCTCCCACACTATAGGGAAAAGACAGAGTCCTAATAAGAAACACTAGTTACATGTATGCAGAACTGTCAAATGACCAAGATCAAACATTTTAGCTCTTTCGATTACAGAAAGCTGACCAATCTTATTTAGTTAGTGAAAGCTGCTCTCTCCTTTAGAAACTTCTAGTTGAAATGAAATGGTTGCTGGG
BRCA1-26	ACCTATATAACAAACTGCACATACA	CCCATGCCTTTAACCACTTC	17	41249121	41249484	363	ACCTATATAACAAACTGCACATACATCCCTGAACCTAAAATAAAAGTTAAAATATTTTTAAAAAGAGAGAAACATCAATCCTTAATATTAACTAAATAGGAAAATACCAGCTTCATAGACAAAGGTTCTCTTTGACTCACCTGCAATAAGTTGCCTTATTAACGGTATCTTCAGAAGAATCAGATCCTAAAAAATTTCCCCCCAAAAAATAAATCAATAAAAGTTTTCTTAATTAAAAGGGTTAAAAAAATGTACTTGTTGAAAAACAGATATTCAACTAGAAATATTTACTGAGCATCTACTGTGGCAGGTACAATGCTAGTTAAGCTAGTATGTAATACAGAGAAGTGGTTAAAGGCATGGG
BRCA1-27	ACTCACCATAGGGCTCATAAA	AGCTGACTGATGATGGTCAA	17	41251653	41252009	356	ACTCACCATAGGGCTCATAAAATTCACTTCCCAAAGCTGCCTACCACAAATACAAATTATGACCAAGATTTTTGGCAAAACTATAAGATAAGGAATCCAGCAATTATTATTAAATACTTAAAAAACCTGAGACCCTTACCCAATTCAATGTAGACAGACGTCTTTTGAGGTTGTATCCGCTGCTTTGTCCTCAGAGTTCTCACAGTTCCAAGGTTAGAGAGTTGGACACTGAGACTGGTTTCCTGCTAAACAGTATGGTAAAGAACAGTCAAGCAATTGTTGGCCAGTTCTGTGCTTTTCCTCCTGAAGAGAAACTTGACACCATGGACAAAATAAATTGACCATCATCAGTCAGCT
BRCA1-28	GAGGACTGCTTCTAGCCTG	ACATTGTTGGTGTCTTAGCTT	17	41256032	41256577	545	GAGGACTGCTTCTAGCCTGGGCCACAGAGCAAGACTCCATCTCAAAAAAAAAAAAGAAAAAAAAAAGAAAAGAAGAAGAAGAAGAAGAAGAAAACAAATGGTTTTACCAAGGAAGGATTTTCGGGTTCACTCTGTAGAAGTCTTTTGGCACGGTTTCTGTAGCCCATACTTTGGATGATAGAAACTTCATCTTTTAGATGTTCAGGAGAGTTATTTTCCTTTTTTGCAAAATTATAGCTGTTTGCATCTGTAAAATACAAGGGAAAACATTATGTTTGCAGTTAGAGAAAAATGTATGAATTATAATCAAAGAAACCAAGAGAAACCCTATGTATGCTCTTTGTTGTGTTAAGACAATGCATTAAGGTTACCTGTGATTTTTTTTAAAAATCAAATTTT…
BRCA1-29	TGAGACCAGTGGGAGTAATTT	TTCTACTGTTGCTGCATCTT	17	41256721	41257087	366	TGAGACCAGTGGGAGTAATTTTTTAAAAATAGATTACAGATACAGAACTAAAATTAACCTAGACTAAAAGGTCTTATCACCACGTCATAGAAAGTAATTGTGCAAACTTCCTGAGTTTTCATGGACAGCACTTGAGTGTCATTCTTGGGATATTCAACACTTACACTCCAAACCTGTGTCAAGCTGAAAAGCACAAATGATTTTCAATAGCTCTTCAACAAGTTGACTAAATCTCGTACTTTCTTGTAGGCTCCTGAAATTAAATTGTTTGAGAAACACACTCAGCAAGTGATTATCAACCTTTTAAGGACACTAAAATAAGAAAAGACATGTAAACAAATAAAAATAAGATGCAGCAACAGTAGAA
BRCA1-3	TCTTGCTCACAGGAGAGAAT	ATGGAGACTGATAACCAGAGT	17	41201079	41201428	349	TCTTGCTCACAGGAGAGAATATTGTGTCCTCCCTCTCTGACAGGGCACCCAATACTTACTGTGCCAAGGGTGAATGATGAAAGCTCCTTCACCACAGAAGCACCACACAGCTGTACCATCCATTCCAGTTGATCTAAAATGGACATTTAGATGTAAAATCACTGCAGTAATCTGCATACTTAACCCAGGCCCTCTACCCTACACTCTCCGGATGAAGGCTTATAGCAAGACCTCTCAATGGGAGAGTCTGTCTCTCTGCTCCAAAGGACAATGGTCTTAAAATAGTAGGGGTATGGATTTTAAGTCAATTTGCCACTGATATGCCATGTACTCTGGTTATCAGTCTCCAT
BRCA1-30	ACCTGTATAAGGCAGATGTC	ACAATTAGGAAACTATTGCTTGT	17	41258285	41258710	425	ACCTGTATAAGGCAGATGTCCCATAAAACTTTCAGGAAAATAACTTTGGAAATAATTTACTGTGTGCTAAAAACTCTTTTATAAATTTTTCTGATGAATGGTTTTATAGGAACGCTATGTTATTAAATAATTTCTACTTTTTCCTACTGTGGTTGCTTCCAACCTAGCATCATTACCAAATTATATACCTTTTGGTTATATCATTCTTACATAAAGGACACTGTGAAGGCCCTTTCTTCTGGTTGAGAAGTTTCAGCATGCAAAATCTATAAATTATAAAGAAAGAAAGAACAATTTAATTTACTTCCTTTTGTAGAAAGAATACTCAAAAGGCAAATAGCCATGAAAAGATAATCTCACAACTGCCCTTAAGAGCCATTTAAAAAGTAATGGCAGGTG…
BRCA1-31	CCAGGAACTATGATTACAACCAA	CTTGAGGCCTTATGTTGACT	17	41267556	41267922	366	CCAGGAACTATGATTACAACCAACTTTTGATAACTATATACTCTCTGAGAAAGAATGAAATGGAGTTGGATTTTTCGTTCTCACTTAATTGAAGAAAGTAAAGCTTCTATAAAGTTAGGTGTTTCCTGGGTTATGAAGGACAAAAACAAAAGCTAATAATGGAGCCACATAACACATTCAAACTTACTTGCAAAATATGTGGTCACACTTTGTGGAGACAGGTTCCTTGATCAACTCCAGACTAGCAGGGTAGGGGGGGAGAAAAAGAAAATAAATGAGGCTCAATAATTTATTTAAAAATAAAGCTATTCTTAGTGAATAAGTTCAACTTTGAGCTGTTATGACTGAGTCAACATAAGGCCTCAAG
BRCA1-32	GAGTGGATGGAGAACAAGGA	GACGTTGTCATTAGTTCTTTGG	17	41275846	41276276	430	GAGTGGATGGAGAACAAGGAATCATTTTCTATATTTTTAAAGTTCTTCAGTTAAGAAAATCAGCAATTACAATAGCCTAATCTTACTAGACATGTCTTTTCTTCCCTAGTATGTAAGGTCAATTCTGTTCATTTGCATAGGAGATAATCATAGGAATCCCAAATTAATACACTCTTGTGCTGACTTACCAGATGGGACACTCTAAGATTTTCTGCATAGCATTAATGACATTTTGTACTTCTTCAACGCGAAGAGCAGATAAATCCATTTCTTTCTGTTCCAATGAACTTTAACACATTAGAAAAACATATATATATATCTTTTTAAAAGGTTTATAAAATGACAACTTCATTTTATCATTTTAAAATAAAGTAAATTTAAGATTTGGAAGGTTTTAGA…
BRCA1-33	CATTGATCTTATCCTCCGTAAAGG	AGATGCTAGGCTCTTTCTGT	17	41322007	41322356	349	CATTGATCTTATCCTCCGTAAAGGTCACCTCATAGTCCTGCAGAATGAGGGCAGAGTAGATGCAGGCAAGCTGGGAGACGGAGGCCATAGCGCGGGCGAGTGTGGGGCTGGGGCTGCCGGACGCGGTGCTACTCACCGGATGAAGTGAGGGTCTCACCCCAACGCGGCCTTAGCTTCCTCGGAAGGACCGAACACCTTGGCGGCAGCCGAGGAAAGGGGTTCCACAGTTTTAATTTATCTGTAATTCCCACGCTTTACTGTTGCCACGGAAACCGCTGAGCAATAGCCTCTCAGAATAGGAAATCAAGACACAGTCAGAGGAAGGGCGGGACAGAAAGAGCCTAGCATCT
BRCA1-4	TGTTTGGAGAGTGGTAGAGAA	GGGAAGTAGCAGCAGAAATC	17	41202935	41203292	357	TGTTTGGAGAGTGGTAGAGAAATAGAATAGCCTCTAGAACATTTCAGCAATCTGAGGAACCCCCATCGTGGGATCTTGCTTATAATACTCCACTATGTAAGACAAAGGCTGGTGCTGGAACTCTGGGGTTCTCCCAGGCTCTTACCTGTGGGCATGTTGGTGAAGGGCCCATAGCAACAGATTTCTAGCCCCCTGAAGATCTGGAAGAAGAGAGGAAGAGAGAGGGACAGGGGAATGGAGAGAAGGAAAATCTAGTTATAAAAGAATATTGGCTTTTATTCAAAAAACAGACTTTCAAAAAGGAAGAGCTTTTCTTTTTCTTCTGTTCACCACCTGATGATTTCTGCTGCTACTTCCC
BRCA1-5	CAGCCTCTCTAAATCTCTTAGT	CTGGCCTGAATGCCTTAAAT	17	41208848	41209250	402	CAGCCTCTCTAAATCTCTTAGTTTTATCATTCATAAAGTAGAGACAATACTTATTTATGTGGTTGGGATGGAAGAGTGAAAAAAGAACCTGTGTGAAAGTATCTAGCACTGTGTATGTATGTAATAAGTCTTACAAAATGAAGCGGCCCATCTCTGCAAAGGGGAGTGGAATACAGAGTGGTGGGGTGAGATTTTTGTCAACTTGAGGGAGGGAGCTTTACCTTTCTGTCCTGGGATTCTCTTGCTCGCTTTGGACCTTGGTGGTTTCTTCCATTGACCACATCTCCTCTGACTTCAAAATCATGCTGAAAGAAACCAAACACAACCCATCAGGATAAGAGAAAGAGAAGCTTCCTTCAATGGAAGTGGAGCAGACACGTCATATTTAAGGCATTCAGG…
BRCA1-6	AAAGTGGTGCATTGATGGAA	GTGCAGCAGGCAAACTTAT	17	41215259	41215610	351	AAAGTGGTGCATTGATGGAAGGAAGCAAATACATTTTTAACTATATGACTGAATGAATATCTCTGGTTAGTTTGTAACATCAAGTACTTACCTCATTCAGCATTTTTCTTTCTTTAATAGACTGGGTCACCCCTAAAGAGATCATAGAAAAGACAGGTTACATACAGCAGAAGAACGTGCTCTTTTCACGGAGATAGAGAGGTCAGCGATTCACAAAAGAGCACAGGAAGAATGACAGAGGAGAGGTCCTTCCCTCTAAAGCCACAGCCCTTTAATAAGGCTTGTAGCAGCAGTTTCCTTCTGGAGACAGAGTTGATGTTTAATTTAAACATTATAAGTTTGCCTGCTGCAC
BRCA1-7	AGCATCACCAGCTTATCTGA	CCAGATTGATCTTGGGAGTGT	17	41215710	41216077	367	AGCATCACCAGCTTATCTGAACAAAGTGATATTAAAGATAAAAGTAGTTTAGTATTACAATTAAAGACCTTTTGGTAACTCAGACTCAGCATCAGCAAAAACCTTAGGTGTTAAACGTTAGGTGTAAAAATGCAATTCTGAGGTGTTAAAGGGAGGAGGGGAGAAATAGTATTATACTTACAGAAATAGCTAACTACCCATTTTCCTCCCGCAATTCCTAGAAAATATTTCAGTGTCCGTTCACACACAAACTCAGCATCTGCAGAATGAAAAACACTCAAAGGATTAGAAGTTGAAAACAAAATCAGGAAGTGCTGTCCTAAGAAGCTAAAGAGCCTCAGTTTTTTACACTCCCAAGATCAATCTGG
BRCA1-8	CATCCATGCTATGCTCAACA	AGCTGTGTGCTAGAGGTAAC	17	41219233	41219764	531	CATCCATGCTATGCTCAACAAATATTCTTATTTTTTCACGTTTTTTTTTTTTTTTTTTGAGACGGAGCCTTGCTCTGTCGCCAGGCTGGAATGCAGTGGCATGATCTCGGCTCACTGCAACCTCCATCTCCCCGGTTCAAGTGATTCTCCTGCCTCAGCCTCACGAGTAGCTGGGACTACAGGCGCACGCGACCACACCCAGCTAATTTTTTTATTTTTTAGTAGAGACGGGGTTTCACCATGCTGGCCAGGATGGTCTCGATCTCCTAATCTCGTGATCTGCCCGCCTCGGCCTCCCAAAGTGCTGCGATTACAGGCATGCGCCACCGTGCCTCGCCTCATGTGGTTTTATGCAGCAGATGCAAGGTATTCTGTAAAGGTTCTTGGTATACCTGTTTT…
BRCA1-9	TCCAGAATGTTGTTAAGTCTTAGT	TTCAACATTCATCGTTGTGTAA	17	41222891	41223302	411	TCCAGAATGTTGTTAAGTCTTAGTCATTAGGGAGATACATATGGATACACTCACAAATTCTTCTGGGGTCAGGCCAGACACCACCATGGACATTCTTTTGTTGACCCTTTCTGTTGAAGCTGTCAATTCTGGCTTCTCCCTGCTCACACTTTCTTCCATTGCATTATACCCAGCAGTATCAGTAGTATGAGCAGCAGCTGGACTCTGGGCAGATTCTGCAACTTTCAATTGGGGAACTTTCAATGCAGAGGTTGAAGATGGTATGTTGCCAACACGAGCTGACTCTGGGGCTCTGTCTTCAGAAGGATCAGATTCAGGGTCATCAGAGAAGAGGCTGATTCCAGATTCCAGGTAAGGGGTTCCCTCTGAAAGGAATGGGAGAAGTTTAATTTACACAAC…
BRCA2-1	CCTCACAGTAAGCTGTTACC	AGGAACAGTTTATGGTTCTAAGC	13	32890417	32890777	360	CCTCACAGTAAGCTGTTACCGTTCCAGGAGATGGGACTGAATTAGAATTCAAACAAATTTTCCAGCGCTTCTGAGTTTTACCTCAGTCACATAATAAGGAATGCATCCCTGTGTAAGTGCATTTTGGTCTTCTGTTTTGCAGACTTATTTACCAAGCATTGGAGGAATATCGTAGGTAAAAATGCCTATTGGATCCAAAGAGAGGCCAACATTTTTTGAAATTTTTAAGACACGCTGCAACAAAGCAGGTATTGACAAATTTTATATAACTTTATAAATTACACCGAGAAAGTGTTTTCTAAAAAATGCTTGCTAAAAACCCAGTACGTCACAGTGTTGCTTAGAACCATAAACTGTTCCT
BRCA2-10	TCTTTGCCACGTATTTCTAGC	ACCTGCATTCTTCAAAGCTAC	13	32906948	32907349	401	TCTTTGCCACGTATTTCTAGCCTACCAAAATCAGAGAAGCCATTAAATGAGGAAACAGTGGTAAATAAGAGAGATGAAGAGCAGCATCTTGAATCTCATACAGACTGCATTCTTGCAGTAAAGCAGGCAATATCTGGAACTTCTCCAGTGGCTTCTTCATTTCAGGGTATCAAAAAGTCTATATTCAGAATAAGAGAATCACCTAAAGAGACTTTCAATGCAAGTTTTTCAGGTCATATGACTGATCCAAACTTTAAAAAAGAAACTGAAGCCTCTGAAAGTGGACTGGAAATACATACTGTTTGCTCACAGAAGGAGGACTCCTTATGTCCAAATTTAATTGATAATGGAAGCTGGCCAGCCACCACCACACAGAATTCTGTAGCTTTGAAGAATGCA…
BRCA2-11	AACTGAAGCCTCTGAAAGTG	CACAGAAGGAATCGTCATCTATAA	13	32907211	32907589	378	AACTGAAGCCTCTGAAAGTGGACTGGAAATACATACTGTTTGCTCACAGAAGGAGGACTCCTTATGTCCAAATTTAATTGATAATGGAAGCTGGCCAGCCACCACCACACAGAATTCTGTAGCTTTGAAGAATGCAGGTTTAATATCCACTTTGAAAAAGAAAACAAATAAGTTTATTTATGCTATACATGATGAAACATCTTATAAAGGAAAAAAAATACCGAAAGACCAAAAATCAGAACTAATTAACTGTTCAGCCCAGTTTGAAGCAAATGCTTTTGAAGCACCACTTACATTTGCAAATGCTGATTCAGGTACCTCTGTCTTTTTTTTTTTGTAAATAGTACATATAGTTTTATAGATGACGATTCCTTCTGTG
BRCA2-12	TGTGCCCAAACACTACCTTT	GCAGCCAAGACCTCTTCTTT	13	32910307	32910699	392	TGTGCCCAAACACTACCTTTTTAACTTAGTGAAAAATATTTAGTGAATGTGATTGATGGTACTTTAATTTTGTCACTTTGTGTTTTTATGTTTAGGTTTATTGCATTCTTCTGTGAAAAGAAGCTGTTCACAGAATGATTCTGAAGAACCAACTTTGTCCTTAACTAGCTCTTTTGGGACAATTCTGAGGAAATGTTCTAGAAATGAAACATGTTCTAATAATACAGTAATCTCTCAGGATCTTGATTATAAAGAAGCAAAATGTAATAAGGAAAAACTACAGTTATTTATTACCCCAGAAGCTGATTCTCTGTCATGCCTGCAGGAAGGACAGTGTGAAAATGATCCAAAAAGCAAAAAAGTTTCAGATATAAAAGAAGAGGTCTTGGCTGC
BRCA2-13	CAGAAGCTGATTCTCTGTCAT	TGAAGGTGATGCTACTCTCA	13	32910603	32911030	427	CAGAAGCTGATTCTCTGTCATGCCTGCAGGAAGGACAGTGTGAAAATGATCCAAAAAGCAAAAAAGTTTCAGATATAAAAGAAGAGGTCTTGGCTGCAGCATGTCACCCAGTACAACATTCAAAAGTGGAATACAGTGATACTGACTTTCAATCCCAGAAAAGTCTTTTATATGATCATGAAAATGCCAGCACTCTTATTTTAACTCCTACTTCCAAGGATGTTCTGTCAAACCTAGTCATGATTTCTAGAGGCAAAGAATCATACAAAATGTCAGACAAGCTCAAAGGTAACAATTATGAATCTGATGTTGAATTAACCAAAAATATTCCCATGGAAAAGAATCAAGATGTATGTGCTTTAAATGAAAATTATAAAAACGTTGAGCTGTTGCCACCTG…
BRCA2-14	AGACAAGCTCAAAGGTAACAA	ACTGTGATTTGAAATTGGACCTA	13	32910877	32911504	627	AGACAAGCTCAAAGGTAACAATTATGAATCTGATGTTGAATTAACCAAAAATATTCCCATGGAAAAGAATCAAGATGTATGTGCTTTAAATGAAAATTATAAAAACGTTGAGCTGTTGCCACCTGAAAAATACATGAGAGTAGCATCACCTTCAAGAAAGGTACAATTCAACCAAAACACAAATCTAAGAGTAATCCAAAAAAATCAAGAAGAAACTACTTCAATTTCAAAAATAACTGTCAATCCAGACTCTGAAGAACTTTTCTCAGACAATGAGAATAATTTTGTCTTCCAAGTAGCTAATGAAAGGAATAATCTTGCTTTAGGAAATACTAAGGAACTTCATGAAACAGACTTGACTTGTGTAAACGAACCCATTTTCAAGAACTCTACCATGGT…
BRCA2-15	TGCTTTAGGAAATACTAAGGAACT	CAAATGTACTCTTCTGCAATATGT	13	32911195	32911919	724	TGCTTTAGGAAATACTAAGGAACTTCATGAAACAGACTTGACTTGTGTAAACGAACCCATTTTCAAGAACTCTACCATGGTTTTATATGGAGACACAGGTGATAAACAAGCAACCCAAGTGTCAATTAAAAAAGATTTGGTTTATGTTCTTGCAGAGGAGAACAAAAATAGTGTAAAGCAGCATATAAAAATGACTCTAGGTCAAGATTTAAAATCGGACATCTCCTTGAATATAGATAAAATACCAGAAAAAAATAATGATTACATGAACAAATGGGCAGGACTCTTAGGTCCAATTTCAAATCACAGTTTTGGAGGTAGCTTCAGAACAGCTTCAAATAAGGAAATCAAGCTCTCTGAACATAACATTAAGAAGAGCAAAATGTTCTTCAAAGATAT…
BRCA2-16	GGAAGTCAGTTTGAATTTACTCAG	ACTTATTGGATGTACCTCTGC	13	32911856	32912269	413	GGAAGTCAGTTTGAATTTACTCAGTTTAGAAAACCAAGCTACATATTGCAGAAGAGTACATTTGAAGTGCCTGAAAACCAGATGACTATCTTAAAGACCACTTCTGAGGAATGCAGAGATGCTGATCTTCATGTCATAATGAATGCCCCATCGATTGGTCAGGTAGACAGCAGCAAGCAATTTGAAGGTACAGTTGAAATTAAACGGAAGTTTGCTGGCCTGTTGAAAAATGACTGTAACAAAAGTGCTTCTGGTTATTTAACAGATGAAAATGAAGTGGGGTTTAGGGGCTTTTATTCTGCTCATGGCACAAAACTGAATGTTTCTACTGAAGCTCTGCAAAAAGCTGTGAAACTGTTTAGTGATATTGAGAATATTAGTGAGGAAACTTCTGCAGAG…
BRCA2-17	AAGCTGTGAAACTGTTTAGTGA	CTGAGTGTTTCCCTCCTTCA	13	32912199	32912629	430	AAGCTGTGAAACTGTTTAGTGATATTGAGAATATTAGTGAGGAAACTTCTGCAGAGGTACATCCAATAAGTTTATCTTCAAGTAAATGTCATGATTCTGTTGTTTCAATGTTTAAGATAGAAAATCATAATGATAAAACTGTAAGTGAAAAAAATAATAAATGCCAACTGATATTACAAAATAATATTGAAATGACTACTGGCACTTTTGTTGAAGAAATTACTGAAAATTACAAGAGAAATACTGAAAATGAAGATAACAAATATACTGCTGCCAGTAGAAATTCTCATAACTTAGAATTTGATGGCAGTGATTCAAGTAAAAATGATACTGTTTGTATTCATAAAGATGAAACGGACTTGCTATTTACTGATCAGCACAACATATGTCTTAAATTAT…
BRCA2-18	ACTTAGAATTTGATGGCAGTGA	CTGGAAGGTCACTAGTTGATT	13	32912490	32913013	523	ACTTAGAATTTGATGGCAGTGATTCAAGTAAAAATGATACTGTTTGTATTCATAAAGATGAAACGGACTTGCTATTTACTGATCAGCACAACATATGTCTTAAATTATCTGGCCAGTTTATGAAGGAGGGAAACACTCAGATTAAAGAAGATTTGTCAGATTTAACTTTTTTGGAAGTTGCGAAAGCTCAAGAAGCATGTCATGGTAATACTTCAAATAAAGAACAGTTAACTGCTACTAAAACGGAGCAAAATATAAAAGATTTTGAGACTTCTGATACATTTTTTCAGACTGCAAGTGGGAAAAATATTAGTGTCGCCAAAGAGTCATTTAATAAAATTGTAAATTTCTTTGATCAGAAACCAGAAGAATTGCATAACTTTTCCTTAAATTCTGAAT…
BRCA2-19	TGGACATTCTAAGTTATGAGGAA	TGGCACCACAGTCTCAATA	13	32912916	32913328	412	TGGACATTCTAAGTTATGAGGAAACAGACATAGTTAAACACAAAATACTGAAAGAAAGTGTCCCAGTTGGTACTGGAAATCAACTAGTGACCTTCCAGGGACAACCCGAACGTGATGAAAAGATCAAAGAACCTACTCTATTGGGTTTTCATACAGCTAGCGGGAAAAAAGTTAAAATTGCAAAGGAATCTTTGGACAAAGTGAAAAACCTTTTTGATGAAAAAGAGCAAGGTACTAGTGAAATCACCAGTTTTAGCCATCAATGGGCAAAGACCCTAAAGTACAGAGAGGCCTGTAAAGACCTTGAATTAGCATGTGAGACCATTGAGATCACAGCTGCCCCAAAGTGTAAAGAAATGCAGAATTCTCTCAATAATGATAAAAACCTTGTTTCTATTG…
BRCA2-2	AACTGTTCTGGGTCACAAAT	CACAGGTTTGCCTAAATTCCT	13	32893147	32893524	377	AACTGTTCTGGGTCACAAATTTGTCTGTCACTGGTTAAAACTAAGGTGGGATTTTTTTTTTAAATAGATTTAGGACCAATAAGTCTTAATTGGTTTGAAGAACTTTCTTCAGAAGCTCCACCCTATAATTCTGAACCTGCAGAAGAATCTGAACATAAAAACAACAATTACGAACCAAACCTATTTAAAACTCCACAAAGGAAACCATCTTATAATCAGCTGGCTTCAACTCCAATAATATTCAAAGAGCAAGGGCTGACTCTGCCGCTGTACCAATCTCCTGTAAAAGAATTAGATAAATTCAAATTAGACTTAGGTAAGTAATGCAATATGGTAGACTGGGGAGAACTACAAACTAGGAATTTAGGCAAACCTGTG
BRCA2-20	CCCAAAGTGTAAAGAAATGCAG	CCTGAATCATTATATACCTCATCAGAA	13	32913256	32913774	518	CCCAAAGTGTAAAGAAATGCAGAATTCTCTCAATAATGATAAAAACCTTGTTTCTATTGAGACTGTGGTGCCACCTAAGCTCTTAAGTGATAATTTATGTAGACAAACTGAAAATCTCAAAACATCAAAAAGTATCTTTTTGAAAGTTAAAGTACATGAAAATGTAGAAAAAGAAACAGCAAAAAGTCCTGCAACTTGTTACACAAATCAGTCCCCTTATTCAGTCATTGAAAATTCAGCCTTAGCTTTTTACACAAGTTGTAGTAGAAAAACTTCTGTGAGTCAGACTTCATTACTTGAAGCAAAAAAATGGCTTAGAGAAGGAATATTTGATGGTCAACCAGAAAGAATAAATACTGCAGATTATGTAGGAAATTATTTGTATGAAAATAATTCAAA…
BRCA2-21	ACTTATTTAAGTAACAGTAGCATGTC	CTGAAACTGTCTGTAAATATGTCT	13	32913704	32914104	400	ACTTATTTAAGTAACAGTAGCATGTCTAACAGCTATTCCTACCATTCTGATGAGGTATATAATGATTCAGGATATCTCTCAAAAAATAAACTTGATTCTGGTATTGAGCCAGTATTGAAGAATGTTGAAGATCAAAAAAACACTAGTTTTTCCAAAGTAATATCCAATGTAAAAGATGCAAATGCATACCCACAAACTGTAAATGAAGATATTTGCGTTGAGGAACTTGTGACTAGCTCTTCACCCTGCAAAAATAAAAATGCAGCCATTAAATTGTCCATATCTAATAGTAATAATTTTGAGGTAGGGCCACCTGCATTTAGGATAGCCAGTGGTAAAATCGTTTGTGTTTCACATGAAACAATTAAAAAAGTGAAAGACATATTTACAGACAGTTTC…
BRCA2-22	CCACCTGCATTTAGGATAGC	GACTTGCTTGGTACTATCTTCT	13	32914013	32914522	509	CCACCTGCATTTAGGATAGCCAGTGGTAAAATCGTTTGTGTTTCACATGAAACAATTAAAAAAGTGAAAGACATATTTACAGACAGTTTCAGTAAAGTAATTAAGGAAAACAACGAGAATAAATCAAAAATTTGCCAAACGAAAATTATGGCAGGTTGTTACGAGGCATTGGATGATTCAGAGGATATTCTTCATAACTCTCTAGATAATGATGAATGTAGCACGCATTCACATAAGGTTTTTGCTGACATTCAGAGTGAAGAAATTTTACAACATAACCAAAATATGTCTGGATTGGAGAAAGTTTCTAAAATATCACCTTGTGATGTTAGTTTGGAAACTTCAGATATATGTAAATGTAGTATAGGGAAGCTTCATAAGTCAGTCTCATCTGCAAAT…
BRCA2-23	TCATAAGTCAGTCTCATCTGC	ACTGTTGTTTGTCTTGTTGAAA	13	32914387	32914985	598	TCATAAGTCAGTCTCATCTGCAAATACTTGTGGGATTTTTAGCACAGCAAGTGGAAAATCTGTCCAGGTATCAGATGCTTCATTACAAAACGCAAGACAAGTGTTTTCTGAAATAGAAGATAGTACCAAGCAAGTCTTTTCCAAAGTATTGTTTAAAAGTAACGAACATTCAGACCAGCTCACAAGAGAAGAAAATACTGCTATACGTACTCCAGAACATTTAATATCCCAAAAAGGCTTTTCATATAATGTGGTAAATTCATCTGCTTTCTCTGGATTTAGTACAGCAAGTGGAAAGCAAGTTTCCATTTTAGAAAGTTCCTTACACAAAGTTAAGGGAGTGTTAGAGGAATTTGATTTAATCAGAACTGAGCATAGTCTTCACTATTCACCTACGTC…
BRCA2-24	TGTTGAAGGTGGTTCTTCAG	TGTTAGCATACCAAGTCTACTG	13	32914903	32915411	508	TGTTGAAGGTGGTTCTTCAGAAAATAATCACTCTATTAAAGTTTCTCCATATCTCTCTCAATTTCAACAAGACAAACAACAGTTGGTATTAGGAACCAAAGTGTCACTTGTTGAGAACATTCATGTTTTGGGAAAAGAACAGGCTTCACCTAAAAACGTAAAAATGGAAATTGGTAAAACTGAAACTTTTTCTGATGTTCCTGTGAAAACAAATATAGAAGTTTGTTCTACTTACTCCAAAGATTCAGAAAACTACTTTGAAACAGAAGCAGTAGAAATTGCTAAAGCTTTTATGGAAGATGATGAACTGACAGATTCTAAACTGCCAAGTCATGCCACACATTCTCTTTTTACATGTCCCGAAAATGAGGAAATGGTTTTGTCAAATTCAAGAATTGG…
BRCA2-25	TGGTATCTGGTAGCATCTGT	CCATACCTATAGAGGGAGAACA	13	32918418	32918837	419	TGGTATCTGGTAGCATCTGTTTATCCTATTTAGGATTTATCCTGTTTAGACCCTGTTAAATAGTGGTGTTTTAAAGTGGTCAAAACAGAACAAAAATGTAATTGACATTGAAGACTGACTTTACTCTTTCAAACATTAGGTCACTATTTGTTGTAAGTATTTTTGTTTAACATTTAAAGAGTCAATACTTTAGCTTTAAAAAAATGGTCTATAGACTTTTGAGAAATAAAACTGATATTATTTGCCTTAAAAACATATATGAAATATTTCTTTTTAGGAGAACCCTCAATCAAAAGAAACTTATTAAATGAATTTGACAGGATAATAGAAAATCAAGAAAAATCCTTAAAGGCTTCAAAAAGCACTCCAGATGGTAAAATTAGCTTTTTATTTATATCT…
BRCA2-26	ACAGTAACATGGATATTCTCTTAGAT	CTCAACCTTAGTACTTCATCCA	13	32920901	32921284	383	ACAGTAACATGGATATTCTCTTAGATTTTAACTAATATGTAATATAAAATAATTGTTTCCTAGGCACAATAAAAGATCGAAGATTGTTTATGCATCATGTTTCTTTAGAGCCGATTACCTGTGTACCCTTTCGGTAAGACATGTTTAAATTTTTCTAAATTCTAATACAGTATGAGAAAAGTCTCGTTTTTATAAATGAACATTTCTAAAAATAATGACACTAACGTTAAGAAGTTAACACTTCCCGTTTTATAAAATTTATAAAATACTTTGGTAGTATTTTATAGTGCTGTTCATATCATTATTTTATTTTTTAATTTTATGACAGCTTTGTAAAGTAGACAGATTTTATTCTAATTTTATGGATGAAGTACTAAGGTTGAG
BRCA2-27	GCAACAAAGGCATATTCCTAAA	TGTTAAACTGATGAATCTCATTGTC	13	32928925	32929365	440	GCAACAAAGGCATATTCCTAAATATTTATATGTGTACTAGTCAATAAACTTATATATTTTCTCCCCATTGCAGCACAACTAAGGAACGTCAAGAGATACAGAATCCAAATTTTACCGCACCTGGTCAAGAATTTCTGTCTAAATCTCATTTGTATGAACATCTGACTTTGGAAAAATCTTCAAGCAATTTAGCAGTTTCAGGACATCCATTTTATCAAGTTTCTGCTACAAGAAATGAAAAAATGAGACACTTGATTACTACAGGCAGACCAACCAAAGTCTTTGTTCCACCTTTTAAAACTAAATCACATTTTCACAGAGTTGAACAGTGTGTTAGGAATATTAACTTGGAGGAAAACAGACAAAAGCAAAACATTGATGGACATGGCTCTGATGATA…
BRCA2-28	GCAGTTTCAGGACATCCATT	AACCATCAGGACATTATTTAACAAC	13	32929116	32929503	387	GCAGTTTCAGGACATCCATTTTATCAAGTTTCTGCTACAAGAAATGAAAAAATGAGACACTTGATTACTACAGGCAGACCAACCAAAGTCTTTGTTCCACCTTTTAAAACTAAATCACATTTTCACAGAGTTGAACAGTGTGTTAGGAATATTAACTTGGAGGAAAACAGACAAAAGCAAAACATTGATGGACATGGCTCTGATGATAGTAAAAATAAGATTAATGACAATGAGATTCATCAGTTTAACAAAAACAACTCCAATCAAGCAGTAGCTGTAACTTTCACAAAGTGTGAAGAAGAACCTTTAGGTATTGTATGACAATTTGTGTGATGAATTTTTGCCTTTCAGTTAGATATTTCCGTTGTTAAATAATGTCCTGATGGTT
BRCA2-29	CATGTAAACTTCGAGGAAATTGAT	CCTGCACTAATGTGTTCATTC	13	32930131	32930855	724	CATGTAAACTTCGAGGAAATTGATATGTATAATTTTATAAAACAGGGCTTGCGCTTTTTTTTTTTTGAGACAGAGTTTCGCTCTTGTTGCCCAGGCTGGAGTGCAATGGTGCAACCTCGGCTCACCGCAACCTCCTCCTCCCGAGTTCAAGTGATTCTCCTGCCTCAGCCTGCTGAATAGCTGGGATTACAGGCATGTGCCACCACACCTGGCTACTTTTGTGTTTTTTTTACTTTTATATATTTTTTTTTTGTTTAGTAGAGACAGGGTTTCTCCATTTTGGTCAGGCTGGTCTTGAACTCCCGACCTCAGATGATCTGCCCGCCTCAGCCTCCCAAAGTGCTGGGATTACAGGCGTGAGCCACTGTGCCTGGCCAGGGGTTGTGCTTTTTAAATTTC…
BRCA2-3	ACAACTCCCTATACATTCTCATTC	CCAGCCAATTCAACATCACA	13	32899090	32899539	449	ACAACTCCCTATACATTCTCATTCCCAGTATAGAGGAGACTTTTTGTTTTTAAACACTTCCAAAGAATGCAAATTTATAATCCAGAGTATATACATTCTCACTGAATTATTGTACTGTTTCAGGAAGGAATGTTCCCAATAGTAGACATAAAAGTCTTCGCACAGTGAAAACTAAAATGGATCAAGCAGATGATGTTTCCTGTCCACTTCTAAATTCTTGTCTTAGTGAAAGGTATGATGAAGCTATTATATTAAAATATTTAAATGAAACATTTTCCTACATATATTTGTTCTATAAAGATGAATCTGATTTTTATGCTAATATTTTGGCTAAGAGCCTGGTAGAAGATCTTACATTTTTAAATAATCTTTTAGGTTGAGTCCTTTAATAGAATAGTT…
BRCA2-30	AGACTGTGGAATGTATGGATCA	AAGAGGGATGAGGGAATACA	13	32931675	32932121	446	AGACTGTGGAATGTATGGATCATTTATATTACATTAAAATTTTTAGTTTCTAGTAAATAACTTAAATGTTTTTGTAGTGAAGATTCTAGTAGTTAATGAAAATTTTTGGTAAATTCAGTTTTGGTTTGTTATAATTGTTTTTATTGTGTGATACATGTTTACTTTAAATTGTTTTTCTTTTTTGTGTGTGTTTATTTTGTGTAGCTGTATACGTATGGCGTTTCTAAACATTGCATAAAAATTAACAGCAAAAATGCAGAGTCTTTTCAGTTTCACACTGAAGATTATTTTGGTAAGGAAAGTTTATGGACTGGAAAAGGAATACAGTTGGCTGATGGTGGATGGCTCATACCCTCCAATGATGGAAAGGCTGGAAAAGAAGAATTTTATAGGTACTCT…
BRCA2-31	CCATGCTCAGCAATGAAGTT	CACAGACTACACAGAAACCTT	13	32936455	32936898	443	CCATGCTCAGCAATGAAGTTTTTATCAGTATGATACTTTGATACATGTCAAATAATTTTCTGAAATTATATTGTAGATCATATGAACTCATAAAAACTTAATGATCTTGAACAATGTAGTTTTTGTACAGAGAATAGTTGTAGTTGTTGAATTCAGTATCATCCTATGTGGTTTTTATGATAATATTCTACTTTTATTTGTTCAGGGCTCTGTGTGACACTCCAGGTGTGGATCCAAAGCTTATTTCTAGAATTTGGGTTTATAATCACTATAGATGGATCATATGGAAACTGGCAGCTATGGAATGTGCCTTTCCTAAGGAATTTGCTAATAGATGCCTAAGCCCAGAAAGGGTGCTTCTTCAACTAAAATACAGGCAAGTTTAAAGCATTACATTAC…
BRCA2-32	GAATTCTAGAGTCACACTTCCTA	TCTAAGAAATTGAGCATCCTTAGTA	13	32937265	32937777	512	GAATTCTAGAGTCACACTTCCTAAAATATGCATTTTTGTTTTCACTTTTAGATATGATACGGAAATTGATAGAAGCAGAAGATCGGCTATAAAAAAGATAATGGAAAGGGATGACACAGCTGCAAAAACACTTGTTCTCTGTGTTTCTGACATAATTTCATTGAGCGCAAATATATCTGAAACTTCTAGCAATAAAACTAGTAGTGCAGATACCCAAAAAGTGGCCATTATTGAACTTACAGATGGGTGGTATGCTGTTAAGGCCCAGTTAGATCCTCCCCTCTTAGCTGTCTTAAAGAATGGCAGACTGACAGTTGGTCAGAAGATTATTCTTCATGGAGCAGAACTGGTGGGCTCTCCTGATGCCTGTACACCTCTTGAAGCCCCAGAATCTCTTAT…
BRCA2-33	AGCATTAAGAACTTGTAGCAGTA	TAATTGTATCAGGCCAGGCA	13	32944306	32945040	734	AGCATTAAGAACTTGTAGCAGTATAAACAATATGTTTGAGAAGTACTATATTGTGAAAATATTTTCACTTTTATACAGTTTTTTACTTATTTACTGTCTTACTAATCTTCCTAAGACTTTTTAAAGTGAATATTTTTAAGGCAGTTCTAGAAGAATGAAAACTCTTATGATATCTGTAATAGAATTGAATACATATTTAACTACTAAATCAATATATTTATTAATTTGTCCAGATTTCTGCTAACAGTACTCGGCCTGCTCGCTGGTATACCAAACTTGGATTCTTTCCTGACCCTAGACCTTTTCCTCTGCCCTTATCATCGCTTTTCAGTGATGGAGGAAATGTTGGTTGTGTTGATGTAATTATTCAAAGAGCATACCCTATACAGGTATGATGTA…
BRCA2-34	ACCCTATACAGGTATGATGTATTCT	TGATATTTCTGTCCCTTGTTGC	13	32944684	32945425	741	ACCCTATACAGGTATGATGTATTCTTGAAACTTACCATATATTTCTTTCTTTTGATACAATTAATTTGTTTGTTTGTTTGAGATGGAGTTTCGGTCTCTTGCCCAGGCTGGAGTGCAATGGCGTGATCTTGGTTCACTGCAGCCTCCACCTCCCGGGTTCAAGTGATTCTCCTGCCTCAGCCTCTCAAGTAGCTGAGCCACCACACCTGGCTAATTTTGTATTTTTGGTAGAGAAGGGGTTTCATCATGTTGGTCAGGCTGATCTCGAACTCCTGACCTCAGGTGATCCACTAATCTCAGCCTCCCAAAGTTCTGGGATTACAGATGTGAGCCACTGTGCCTGGCCTGATACAATTAACTTGAATGTTATATATGTGACTTTTTTGGTGTGTGTAACAC…
BRCA2-35	TCTCCCTTCTTTGGGTGTTT	TTCTAGAACCCTCCCATCCT	13	32950713	32951141	428	TCTCCCTTCTTTGGGTGTTTTATGCTTGGTTCTTTAGTTTTAGTTGCTTTTGAATTTACAGTTTAGTGAATTAATAATCCTTTTGTTTTCTTAGAAAACACAACAAAACCATATTTACCATCACGTGCACTAACAAGACAGCAAGTTCGTGCTTTGCAAGATGGTGCAGAGCTTTATGAAGCAGTGAAGAATGCAGCAGACCCAGCTTACCTTGAGGTGAGAGAGTAAGAGGACATATAATGAGGCTTGATGATTATTCAAGGTGAGAAGCTGTTTTAGACTCTCTGGCCATCACAGGAAGGAGTATGTTGAAATGCTGCATTTCTCAAAAGGGATGTGTACATTTCTGGGATTTTCAGTGATGTGCCAGACGAGTGTGGTGGTATGTTTTCAACTATA…
BRCA2-36	CATTAACCACACCCTTAAGATGA	AGATGCAATGGAAGAAGTGA	13	32953327	32953865	538	CATTAACCACACCCTTAAGATGAGCTCTAATTTTGTTGTATTTGTCCTGTTTAAAGCCATCTAGTTACAATAGATGGAACTTTTTTGTTCTGATTGCTTTTTATTCCAATATCTTAAATGGTCACAGGGTTATTTCAGTGAAGAGCAGTTAAGAGCCTTGAATAATCACAGGCAAATGTTGAATGATAAGAAACAAGCTCAGATCCAGTTGGAAATTAGGAAGGCCATGGAATCTGCTGAACAAAAGGAACAAGGTTTATCAAGGGATGTCACAACCGTGTGGAAGTTGCGTATTGTAAGCTATTCAAAAAAAGAAAAAGATTCAGGTAAGTATGTAAATGCTTTGTTTTTATCAGTTTTATTAACTTAAAAAATGACCTTACTAACAAAATGATTATA…
BRCA2-37	TCCACTACTAATGCCCACAA	CGTGGCTGGTAAATCTGAA	13	32953770	32954181	411	TCCACTACTAATGCCCACAAAGAGATAATATAAAAGAGGATCTGTATTTATTTTGAAACAAACATTTAAATGATAATCACTTCTTCCATTGCATCTTTCTCATCTTTCTCCAAACAGTTATACTGAGTATTTGGCGTCCATCATCAGATTTATATTCTCTGTTAACAGAAGGAAAGAGATACAGAATTTATCATCTTGCAACTTCAAAATCTAAAAGTAAATCTGAAAGAGCTAACATACAGTTAGCAGCGACAAAAAAAACTCAGTATCAACAACTACCGGTACAAACCTTTCATTGTAATTTTTCAGTTTTGATAAGTGCTTGTTAGTTTATGGAATCTCCATATGTTGAATTTTTGTTTTGTTTTCTGTAGGTTTCAGATGAAATTTTATTTCAGA…
BRCA2-38	AGTGCTTGTTAGTTTATGGAATC	GGATGTAACTTGTTACCCTTGAA	13	32954087	32954486	399	AGTGCTTGTTAGTTTATGGAATCTCCATATGTTGAATTTTTGTTTTGTTTTCTGTAGGTTTCAGATGAAATTTTATTTCAGATTTACCAGCCACGGGAGCCCCTTCACTTCAGCAAATTTTTAGATCCAGACTTTCAGCCATCTTGTTCTGAGGTGGACCTAATAGGATTTGTCGTTTCTGTTGTGAAAAAAACAGGTAATGCACAATATAGTTAATTTTTTTTATTGATTCTTTTAAAAAACATTGTCTTTTAAAATCTCTTATGATTAGTTGGAGCTACCAGTTGGCAAATTTGCTAGCTAACTAGTGATCTGAAAGTAAGCCTCTTTGAACCTCTGATTTTTCATGAAAAGCAATTCTCTCAATTCTATATTATTTCAAGGGTAACAAGTTACATCC
BRCA2-39	TAGAGTTTCCTTTCTTGCATCTTA	CTATTTCCTTGATACTGGACTGT	13	32968749	32969143	394	TAGAGTTTCCTTTCTTGCATCTTAAAATTCATCTAACACATCTATAATAACATTCTTTTCTTTTTTTTCCATTCTAGGACTTGCCCCTTTCGTCTATTTGTCAGACGAATGTTACAATTTACTGGCAATAAAGTTTTGGATAGACCTTAATGAGGACATTATTAAGCCTCATATGTTAATTGCTGCAAGCAACCTCCAGTGGCGACCAGAATCCAAATCAGGCCTTCTTACTTTATTTGCTGGAGATTTTTCTGTGTTTTCTGCTAGTCCAAAAGAGGGCCACTTTCAAGAGACATTCAACAAAATGAAAAATACTGTTGAGGTAAGGTTACTTTTCAGCATCACCACACATTTTGGTATTTTTCTATTTTGACAGTCCAGTATCAAGGAAATAG
BRCA2-4	AGCAGCTGAAATTTGTGAGT	CCTGTATGAGGCAGAATGC	13	32900016	32900533	517	AGCAGCTGAAATTTGTGAGTACATATGTGTTGGCATTTTAAACATCACTTGATGATTATTTAATGCTTCATGAGAGATTTACTTTTTAAAATGTAATATAAAATATCTAAAAGTAGTATTCCAACAATTTATATGAATGAGAATCTTCTTTTAAAAATAAGATAAACTAGTTTTTGCCAGTTTTTTAAAATAACCTAAGGGATTTGCTTTGTTTTATTTTAGTCCTGTTGTTCTACAATGTACACATGTAACACCACAAAGAGATAAGTCAGGTATGATTAAAAACAATGCTTTTTATTCTTAGAATACTAGAAATGTTAATAAAAATAAAACTTAACAATTTTCCCCTTTTTTTACCCCCAGTGGTATGTGGGAGTTTGTTTCATACACCAAAGTTTG…
BRCA2-40	TCTCCCTATCAGCTAGATTCC	GATGGCCTCCATATATACTTCTT	13	32970830	32971234	404	TCTCCCTATCAGCTAGATTCCCCTAAATCACTGATACTGGTTTTGTAATTTTGCATCGGCATGTTTGACAATTGGTATCACATTTAGGGTTTTTCATTCTTTTTTGGTCCAAACTTTTCATTTCTGCTTTTAAAGGAAATACTTTTGGAAACATAAATATGTGGGTTTGCAATTTATAAAGCAGCTTTTCCACTTATTTTCTTAGAATATTGACATACTTTGCAATGAAGCAGAAAACAAGCTTATGCATATACTGCATGCAAATGATCCCAAGTGGTCCACCCCAACTAAAGACTGTACTTCAGGGCCGTACACTGCTCAAATCATTCCTGGTACAGGAAACAAGCTTCTGGTAAGTTAATGTAAACTCAAGGAATATTATAAGAAGTATATATGGAG…
BRCA2-41	GTGTGTAATATTTGCGTGCTT	ATGGAGTCATCTGAGGAGAA	13	32972192	32972623	431	GTGTGTAATATTTGCGTGCTTAAATATTTTCAATGAAAAGTTACTTTGATTTAGTTTTTTATGTTACTACATAATTATGATAGGCTACGTTTTCATTTTTTTATCAGATGTCTTCTCCTAATTGTGAGATATATTATCAAAGTCCTTTATCACTTTGTATGGCCAAAAGGAAGTCTGTTTCCACACCTGTCTCAGCCCAGATGACTTCAAAGTCTTGTAAAGGGGAGAAAGAGATTGATGACCAAAAGAACTGCAAAAAGAGAAGAGCCTTGGATTTCTTGAGTAGACTGCCTTTACCTCCACCTGTTAGTCCCATTTGTACATTTGTTTCTCCGGCTGCACAGAAGGCATTTCAGCCACCAAGGAGTTGTGGCACCAAATACGAAACACCCATAAAGA…
BRCA2-42	AGGAGTTGTGGCACCAAATA	GGAAAGGTTAAGCGTCAATAATTT	13	32972554	32972951	397	AGGAGTTGTGGCACCAAATACGAAACACCCATAAAGAAAAAAGAACTGAATTCTCCTCAGATGACTCCATTTAAAAAATTCAATGAAATTTCTCTTTTGGAAAGTAATTCAATAGCTGACGAAGAACTTGCATTGATAAATACCCAAGCTCTTTTGTCTGGTTCAACAGGAGAAAAACAATTTATATCTGTCAGTGAATCCACTAGGACTGCTCCCACCAGTTCAGAAGATTATCTCAGACTGAAACGACGTTGTACTACATCTCTGATCAAAGAACAGGAGAGTTCCCAGGCCAGTACGGAAGAATGTGAGAAAAATAAGCAGGACACAATTACAACTAAAAAATATATCTAAGCATTTGCAAAGGCGACAATAAATTATTGACGCTTAACCTTTCC
BRCA2-43	GCCAGTACGGAAGAATGTG	ACTTGTAGTGATCAAATCCAAAGA	13	32972845	32973335	490	GCCAGTACGGAAGAATGTGAGAAAAATAAGCAGGACACAATTACAACTAAAAAATATATCTAAGCATTTGCAAAGGCGACAATAAATTATTGACGCTTAACCTTTCCAGTTTATAAGACTGGAATATAATTTCAAACCACACATTAGTACTTATGTTGCACAATGAGAAAAGAAATTAGTTTCAAATTTACCTCAGCGTTTGTGTATCGGGCAAAAATCGTTTTGCCCGATTCCGTATTGGTATACTTTTGCTTCAGTTGCATATCTTAAAACTAAATGTAATTTATTAACTAATCAAGAAAAACATCTTTGGCTGAGCTCGGTGGCTCATGCCTGTAATCCCAACACTTTGAGAAGCTGAGGTGGGAGGAGTGCTTGAGGCCAGGAGTTCAAGACCAG…
BRCA2-5	TGAGAATTTGACAATAGCGTTATAC	GATGACAATTATCAACCTCATCTG	13	32900459	32900808	349	TGAGAATTTGACAATAGCGTTATACCTTTGCCCTGAGATTTACAAATCTGTACCTAGCATTCTGCCTCATACAGGCAATTCAGTAAACGTTAAGTGAAATAAAGAGTGAATGAAAAAATAATATCCTTAATGATCAGGGCATTTCTATAAAAAATAAACTATTTTCTTTCCTCCCAGGGTCGTCAGACACCAAAACATATTTCTGAAAGTCTAGGAGCTGAGGTGGATCCTGATATGTCTTGGTCAAGTTCTTTAGCTACACCACCCACCCTTAGTTCTACTGTGCTCATAGGTAATAATAGCAAATGTGTATTTACAAGAAAGAGCAGATGAGGTTGATAATTGTCATC
BRCA2-6	TCACTGTGTTGATTGACCTT	GCAGAGTTTCACAGGAAGTT	13	32903408	32903800	392	TCACTGTGTTGATTGACCTTTCTAATTACTATACTTAAGTACTTGAATCAATTCATTTTGTTTCAAATGTGTCATGTAATCAAATAGTAGATGTGCTTTTTGATGTCTGACAAAAAATAAGTTTTTGCATTCTAGTGATAATATACAATACACATAAATTTTTATCTTACAGTCAGAAATGAAGAAGCATCTGAAACTGTATTTCCTCATGATACTACTGCTGTAAGTAAATATGACATTGATTAGACTGTTGAAATTGCTAACAATTTTGGAATGCCTTGTTAAATTATTTATCTTACATTTTTAATTTCCTAATCTGTAATTTATCTAAGCCTTTGAGAAAGTCTCTAAACCTGGTCCTATATGTGATTTTAACTTCCTGTGAAACTCTGC
BRCA2-7	GGGACTACTACTATATGTGCATTG	GGCTCACGACCATTTGAG	13	32904991	32905423	432	GGGACTACTACTATATGTGCATTGAGAGTTTTTATACTAGTGATTTTAAACTATAATTTTTGCAGAATGTGAAAAGCTATTTTTCCAATCATGATGAAAGTCTGAAGAAAAATGATAGATTTATCGCTTCTGTGACAGACAGTGAAAACACAAATCAAAGAGAAGCTGCAAGTCATGGTAAGTCCTCTGTTTAGTTGAACTACAGGTTTTTTTGTTGTTGTTGTTTTGATTTTTTTTTTTTGAGGTGGAGTCTTGCTCTGTCACCCGTGATCTCGGTTTACCGCAACCTCTGCCTCCCGTGCTCAAGCGATCCTGCCTCAGCTTGCCAAGTAGCTGAGATTACAAGCATGCACCACCATGCCCAACTATTGTATTTTTAGTAGAGATGGCATTTCACCA…
BRCA2-8	TGTTTCTATGAGAAAGGTTGTGA	TCTAATGGATCAGTATCATTTGGT	13	32906325	32906715	390	TGTTTCTATGAGAAAGGTTGTGAGAATAATATAAATTATATGGCTTATAAAATATTAATGTGCTTCTGTTTTATACTTTAACAGGATTTGGAAAAACATCAGGGAATTCATTTAAAGTAAATAGCTGCAAAGACCACATTGGAAAGTCAATGCCAAATGTCCTAGAAGATGAAGTATATGAAACAGTTGTAGATACCTCTGAAGAAGATAGTTTTTCATTATGTTTTTCTAAATGTAGAACAAAAAATCTACAAAAAGTAAGAACTAGCAAGACTAGGAAAAAAATTTTCCATGAAGCAAACGCTGATGAATGTGAAAAATCTAAAAACCAAGTGAAAGAAAAATACTCATTTGTATCTGAAGTGGAACCAAATGATACTGATCCATTAGA
BRCA2-9	CATGAAGCAAACGCTGATGA	AGATGCTGCTCTTCATCTCT	13	32906615	32907036	421	CATGAAGCAAACGCTGATGAATGTGAAAAATCTAAAAACCAAGTGAAAGAAAAATACTCATTTGTATCTGAAGTGGAACCAAATGATACTGATCCATTAGATTCAAATGTAGCAAATCAGAAGCCCTTTGAGAGTGGAAGTGACAAAATCTCCAAGGAAGTTGTACCGTCTTTGGCCTGTGAATGGTCTCAACTAACCCTTTCAGGTCTAAATGGAGCCCAGATGGAGAAAATACCCCTATTGCATATTTCTTCATGTGACCAAAATATTTCAGAAAAAGACCTATTAGACACAGAGAACAAAAGAAAGAAAGATTTTCTTACTTCAGAGAATTCTTTGCCACGTATTTCTAGCCTACCAAAATCAGAGAAGCCATTAAATGAGGAAACAGTGGTAAAT…
CDKN2A-1	AAAGGCAGAAGCGGTGTT	AAGCCATTGCGAGAACTTTAT	9	21967976	21968369	393	AAAGGCAGAAGCGGTGTTTTTCTTTTTTACATTTTTATAAGAATATATAAAAAATGATATAAATGGACATTTACGGTAGTGGGGGAAGGCATATATCTACGTTAAAAGGCAGGACATTTTTAAAAGCTCTATTTTCTAAATGAAAACTACGAAAGCGGGGTGGGTTGTGGCGGGGGCAGTTGTGGCCCTGTAGGACCTTCGGTGACTGATGATCTAAGTTTCCCGAGGTTTCTCAGAGCCTCTCTGGTTCTTTCAATCGGGGATGTCTGCAGAGGGCAGAAAGAAAACAGGCGTTAGAAACCTGAGGTCAAAGATGTGTGGCACATCCCGCCCTCCTCTCTTGCCGTCCCTACCGGCATTGAAATACTTATGGATAAAGTTCTCGCAATGGCTT
CDKN2A-2	CTTTGGAAGCTCTCAGGGTA	GCTCTACACAAGCTTCCTTT	9	21970855	21971278	423	CTTTGGAAGCTCTCAGGGTACAAATTCTCAGATCATCAGTCCTCACCTGAGGGACCTTCCGCGGCATCTATGCGGGCATGGTTACTGCCTCTGGTGCCCCCCGCAGCCGCGCGCAGGTACCGTGCGACATCGCGATGGCCCAGCTCCTCAGCCAGGTCCACGGGCAGACGGCCCCAGGCATCGCGCACGTCCAGCCGCGCCCCGGCCCGGTGCAGCACCACCAGCGTGTCCAGGAAGCCCTCCCGGGCAGCGTCGTGCACGGGTCGGGTGAGAGTGGCGGGGTCGGCGCAGTTGGGCTCCGCGCCGTGGAGCAGCAGCAGCTCCGCCACTCGGGCGCTGCCCATCATCATGACCTGCCAGAGAGAACAGAATGGTCAGAGCCAGGGTGGGGGCCGGCAT…
CDKN2A-3	AAACTTCGTCCTCCAGAGT	CCTTGCCTGGAAAGATACC	9	21974617	21975010	393	AAACTTCGTCCTCCAGAGTCGCCCGCCATCCCCTGCTCCCGCTGCAGACCCTCTACCCACCTGGATCGGCCTCCGACCGTAACTATTCGGTGCGTTGGGCAGCGCCCCCGCCTCCAGCAGCGCCCGCACCTCCTCTACCCGACCCCGGGCCGCGGCCGTGGCCAGCCAGTCAGCCGAAGGCTCCATGCTGCTCCCCGCCGCCGGCTCCATGCTGCTCCCCGCCGCCCGCTGCCTGCTCTCCCCCTCTCCGCAGCCGCCGAGCGCACGCGGTCCGCCCCACCCTCTGGTGACCAGCCAGCCCCTCCTCTTTCTTCCTCCGGTGCTGGCGGAAGAGCCCCCTCCGACCCTGTCCCTCAAATCCTCTGGAGGGACCGCGGTATCTTTCCAGGCAAGG
CDKN2A-4	CTACCCACCTGGATCGG	GGTTGTATCGCGGAGGAA	9	21974669	21975314	645	CTACCCACCTGGATCGGCCTCCGACCGTAACTATTCGGTGCGTTGGGCAGCGCCCCCGCCTCCAGCAGCGCCCGCACCTCCTCTACCCGACCCCGGGCCGCGGCCGTGGCCAGCCAGTCAGCCGAAGGCTCCATGCTGCTCCCCGCCGCCGGCTCCATGCTGCTCCCCGCCGCCCGCTGCCTGCTCTCCCCCTCTCCGCAGCCGCCGAGCGCACGCGGTCCGCCCCACCCTCTGGTGACCAGCCAGCCCCTCCTCTTTCTTCCTCCGGTGCTGGCGGAAGAGCCCCCTCCGACCCTGTCCCTCAAATCCTCTGGAGGGACCGCGGTATCTTTCCAGGCAAGGGGACGCCGTGAGCGAGTGCTCGGAGGAGGTGCTATTAACTCCGAGCACTTAGCGAAT…
CDKN2A-5	CCTGGGCTAGAGACGAATTA	AGATCTTGGAGGTCCGGG	9	21994047	21994556	509	CCTGGGCTAGAGACGAATTATCTGTTTACGAAATCACACCAAACAAAACAAGTGCCGAATGCGCCCCGGACTTTTCGAGGGCCTTTCCTACCTGGTCTTCTAGGAAGCGGCTGCTGCCCTAGACGCTGGCTCCTCAGTAGCATCAGCACGAGGGCCACAGCGGCGGGCGCCCCTGGCGCTGCCCACTCCCCCGTGAGCCGCGGGATGTGAACCACGAAAACCCTCACTCGCGGCGGGCCGCACGCGCGCCGAATCCGGAGGGTCACCAAGAACCTGCGCACCATGTTCTCGCCGCCTCCAGGGCCGAGCTCGGCAGCCGCTGCGCCGCCCTTTGGCACCAGAGGTGAGCAGCGCCACTCCTGCCCCCTTAACTGCAGACTGGGACCCACGCACCGCCCC…
FLCN-1	TTGGAAACAGCTCCAGGTT	ATTGATTTGGGCCAGTCTTT	17	17118233	17118768	535	TTGGAAACAGCTCCAGGTTTTCTCCAGGGTCGCAAGCAAAGGGGCCTCACCCACACTGTTGCTTACTTCATCCACTCCTCCTTGAGGCAGACGAGGCACTGGTCCACCACATCCACAGACAGGTTCTGGTTGGTCAGAGCCGCTTCAATCTTATTCAGGATGGTGGGGCCCACTGGGGAGAAGGGCAGGGGCAGAGCAAGGGCAGGCGTTAGCGCGGGGCGGGGGCATCTTCTCACAAAAAGGACACTCTGCCTGGGGGCACCCACCTCGGTCTGCAGCTACAGGGCTCCCACTGGTCACCACAAACTCGTACTTGCTGAGAGACTGGTCATCCTCACACCCCACAGGGTGGAGGGTGGAACGTGCGGCTGCGTGGACCTCCACGATGACAGCAAACTC…
FLCN-10	GGACATGAGGTGTGACTTGT	CGTCTTGACAACAGCTTGAG	17	17117008	17117451	443	GGACATGAGGTGTGACTTGTAGGTCTTGCTCAGGCCAGTCATCCAGAACTTCAGCAGCTTGACATTGTCCTCCTCGGACGCACCCAGGATGCTCAGCAGCTTCTGTGTGTCCTCTTTGGGTCGACTGTCCACCTTGGTGAACTTAAAAAGCACCTTCACTTTGCTGAAGAAAACCAAAACAAAACACTCAGACACCACAGCACAATCCCTCGAGCCCTGGTCACGGGGCCAACCAGGGGTGACACGGCTTTGGCACCAGCAGGAGCTGTGCAGGCAGAGCTGGAATCCACACCCTTGGGGCAGCAGGCTTGGCCCCTGAACTGCTGAAAGGAGCTGTGTCCCAGCAAGGAAGGGAAGCTGTCGGGGCTGGGCTCGGCCCTCTGTCGGGTATGGGTATGG…
FLCN-11	TCGTCTCTCCAAGGAGTTTG	CTGCTGAAGTTCTGGATGAC	17	17116699	17117064	365	TCGTCTCTCCAAGGAGTTTGAACACAGAGAGAGCCCATCATCCCTCCGCCTTTCATTGCCATCTTCAGCGATTCCAACGGCTGGAGGGAGAGTCTGGGAAGCACACAGGCCCCAAACCTGACAGGGCCGAGCCCAGCCCTGATGGTTTCCCTTCCTTGCTGGGACACAGCTCCTTCCAGCAGTTGAGAAACTCAAGGGACAGTCCCTCTCACGGGGCTGGAGGATCCTGTGGACAGCCATCCCTGTCTTTAGGCAGGTGTGTGTGACGGGTCAGTTCCGAGACTCCGAGGCTGTGGGGCTGCGGACCGTGGACATGAGGTGTGACTTGTAGGTCTTGCTCAGGCCAGTCATCCAGAACTTCAGCAG
FLCN-2	CGCTACCTGTGTGAAGATAGA	TTGGGTAGTAGAGCATGGAT	17	17119525	17119893	369	CGCTACCTGTGTGAAGATAGAACACGGAGGCCCAGAGCCATGGGGGAAGCTGGCCCTGCAATGAGGCCTCCTCTCCACAACCCATGACAGAGATCTGGTTCCACTTTGGGCCTGAGGCGTGGGGAACCTCAGCGCAGGGCATGGCCCCACAGCCCGCGGGGGCACGCACCTGAGGAGAGCACGTGGGGGGGGATCTGCACGTGCGGGCTGAGCCCCAGGAAGTTGCACCGATAGGCCTCCTCGTACTGGCTGCTGTATGGGATGATGCGGACGCAGCCCACGGGAAGCATGGTCTGAGGAGGACAGCAGGACTCAGACCAAGGACACGAGGAAGCCCTCAGCCCCGGCCATCCATGCTCTACTACCCAA
FLCN-3	CTACCGCATCCCACAAAGAA	ACCATTTCTACTAGTCACGCT	17	17120105	17120542	437	CTACCGCATCCCACAAAGAAGCTTTTACCAAGACTGTGTCATATGCATTTTTGTTCCCTCTCAGGCCTGGGCAGTCAGCAGGCACACGCATCCTTCTGATGATTTAAACATCATCAGACCAGACCCGGGTCTCCGTGCCCACTGCGCCCCCAGTGGAGACCGTGTGGTGCACAGCGGTTCTGTGCTGGGCAGTCGGTGCACCTTGGCATCCCCACCTGACGCCAGGCACCAGGCCAATACTGCCCTGCGCCGCACACCTAAGGAAAAGATGTTCTCACCCGAAGTACTTCAAAAGCTGACTGGACGAGGTCCACGTCTCTGCTTTTCCAGATCACCTGGTTCCCCATGAGAACGTGCCAGGCCAGCATGCGGAAAGAAGGGGCACCCAGGACCTAAACA…
FLCN-4	AGCACTGATCCTATGGCTAA	CACAGGATGAGACTGTTTGTA	17	17122150	17122575	425	AGCACTGATCCTATGGCTAATACCCCCAACGCCCTGTGCCCTCAGCCACCCACCGAGGAGGCTGTCAGTCACTTCCTGCAGGGTTTTGAAGGTGGAGGGTCCAGAGGCAAGGCGTGTGGGCAGGGACAGCCCATGACTGGCTCTCCTCCTGAGCTCCTGATGCGCTGTGCCCCTGCCGCCTACCTGCCTCATGTGCCGGAGGGACTTGAAGACTGGCAGCTTCCGGGGCTGCCAGCTCCCACAGCCTGAGAGAGAGGAGGACTCTGCCGGGCCCTGGGTCAGCTCCCGCCCTTCTGTACTCTCTGGCAACACAGGGGCTTTCTCCTCCTCTTCAGCCTCAGAGTTGTCCCAGCTTTCTGATTCCTCTTCTAAATCTGCAAGACAGATGACAAGGACAGT…
FLCN-5	GACAGCCCACCTGTGAAT	TGAGCGTCAGGTTTGCTTT	17	17124594	17125004	411	GACAGCCCACCTGTGAATTTTCCCCACCTAGCTGGGGAACAGATTCTTTCACATGGCGGTCAAGGCAAACGAGACAGGAAATCACAACAATCACAACAATCACACCGAGATCGGAGGGTGAGCTTCCCGAAGGCTCGTTCTGGGCTGATTCAGAGCCGCGTTTCCCTCCCTCAGCGATTCCTGCCAGGAGAGCAGACAGCTGGTACCGCCCCACGGCCATCCGGGCCAAGGCCCCGGCAACAGCACCCCTGCCTCACCAGCGAGCTTCTCCATCTGGACCAAGGTATCCTCGGTCGGAGCACCTTCCAGGAGCTTCTCGGTCAGCCGGCTGCCACACGCCTTCAGGAGCCTGGAGAACACAGCACCAGCTATGAGCGTTCTCGCCAAAGGAAAAAGCAA…
FLCN-6	CAAGCAAACACGGCTAAGG	TCTGCATGGAGAGAGTATAGTG	17	17125707	17126105	398	CAAGCAAACACGGCTAAGGACTGTTCTCCCAAATCCATGGACAAGCCAACCAATGTATCGTGACTGCTCTATCCTAACAGATATGCCAAAAGCAGAGACGCCCGTTACCAGGCAAAGGAGGTGTGCAGGCACGCCCACAGGTTGTCATCACTTGTCAGCGATGTCAGCGAGCGGGCGGCGTTGCCGTTCCTCTGGTGTAGGAATGGCGTGAAGGCTGTGTTCATCCTCTGAGCACGCTGTGGGCATCCAAACTGCTCTGCCTCAAACACCTGAAATGCAAAGGGAAGGGATGGCCTCTTTAAGCCAAAGCTGCCAGCAGCTCGGACCCCTACTCGTTCACAGCCAACTCCAGGACCTGACTCCTGGAGGATCAGTCCCACTATACTCTCTCCATGCAGA
FLCN-7	GCCAAGAGACTACAATTCACA	AAGTCTGAAGAAGAGGCTTT	17	17127093	17127532	440	GCCAAGAGACTACAATTCACACAGTGCACTGGCTGTAAGCAGAGGGGAAGACGCCACGCGGTCTCCAGGCCTCAACCTCAGCACAGAGCGGCTCATGCAGTGCAGGGCCCCCTGCCGCCCCGGCACCTCATCTCTGAATTCACCTTGAGCGCCTTGCCCTGGAGCTCATCGATGATTCCCCGGACCTTCCCCAGCAGGAAGGGCCAGGAGTTGATGAGGTAGATCCGGTCCATCATGATGGTGATGATGCTGTACCAGCGCTGGAAGCCCCTGGCCAGGCTGTCCTTGATGAAGAAGGTGTGGCTGAACACAAAGCCGTGCTGCTCATCTCCGAAGAAGATGGGGCCTTCACGGCCAGGGCAGACCTGGAGGGACACCGGCGACTCAGACAGCCCTTTC…
FLCN-7	GCCAAGAGACTACAATTCACA	AAGTCTGAAGAAGAGGCTTT	17	17127093	17127530	437	GCCAAGAGACTACAATTCACACAGTGCACTGGCTGTAAGCAGAGGGGAAGACGCCACGCGGTCTCCAGGCCTCAACCTCAGCACAGAGCGGCTCATGCAGTGCAGGGCCCCCTGCCGCCCCGGCACCTCATCTCTGAATTCACCTTGAGCGCCTTGCCCTGGAGCTCATCGATGATTCCCCGGACCTTCCCCAGCAGGAAGGGCCAGGAGTTGATGAGGTAGATCCGGTCCATCATGATGGTGATGATGCTGTACCAGCGCTGGAAGCCCCTGGCCAGGCTGTCCTTGATGAAGAAGGTGTGGCTGAACACAAAGCCGTGCTGCTCATCTCCGAAGAAGATGGGGCCTTCACGGCCAGGGCAGACCTGGAGGGACACCGGCGACTCAGACAGCCCTTTC…
FLCN-8	AGCTAGCACTCAATCAGAAA	GAGCTCAGATTTGCATAAACC	17	17129268	17129717	449	AGCTAGCACTCAATCAGAAAATGCTCAGCAAGTCCAACATGACTCCTCCCGCAATTCTGGACAAGGGAGGCGTCCTGTACCCTGTGCTGTGCTGATCTGCGGGTCCGCCCTGAGAGAGGACCAGTGCCTGCCTCCCTGTGCAATGCTGGCTCCGAGCCCACCCAGAGCACCTGGGAGCATGTGGGCTCCCACAGAGACAGGCTCTGTGGCCACAAGGCTCACCTCACAGCTCAGGCTCCGGACACAGGCCTGGCGGACAATGCTGAAGAGCTGGGGGTGGCTGGGGTGCTGGTGGCTGACGTATTTAATGGAGGTCTCTTTATCATGGCTGATATATCCCGGGTGCCCTGCAGCAAGTGACCGGCAGCCCTGTCCATGAAAAGGAAAAGTAAATCTGTT…
FLCN-9	CTGAGAAGCAGTCTGTGTCA	GGAGGTTTCATGGAGTCAATAG	17	17131091	17131525	435	CTGAGAAGCAGTCTGTGTCACCCCGGGAGGCCCCGTCCACTGCTCTCAGGTCCTCCTGTCCATCCCACACCTACTGCAGGGATCACAAAACCAAGACCCCAAAGACACTTGCCTCGCACATGTCCGACTTTTTGGGCCCCGGGCTGCTGGACTCGACGCTGGCCCCCTCTGCGGGGCTGTGCGCACGCATCCGACTGTTCATCTGAATGCCACCTTCCTCTTCTTCCGCCTGCTCACCCTGGCCAGGACTGTCCTCATTCCCATCCCCTTGAGGAAGTGGGGCGTGCAGCACCTCCGTGCAGAAGAGAGTGCGGGGGCCGTGGAGCTCGCAGAAGTGGCAGAGAGCCACGATGGCATTCATGGTGCCTTGGAGACTGCAACAGGCCTGCGTGGGACAGG…
FLCN-9	CTGAGAAGCAGTCTGTGTCA	GGAGGTTTCATGGAGTCAATAG	17	17131091	17131533	442	CTGAGAAGCAGTCTGTGTCACCCCGGGAGGCCCCGTCCACTGCTCTCAGGTCCTCCTGTCCATCCCACACCTACTGCAGGGATCACAAAACCAAGACCCCAAAGACACTTGCCTCGCACATGTCCGACTTTTTGGGCCCCGGGCTGCTGGACTCGACGCTGGCCCCCTCTGCGGGGCTGTGCGCACGCATCCGACTGTTCATCTGAATGCCACCTTCCTCTTCTTCCGCCTGCTCACCCTGGCCAGGACTGTCCTCATTCCCATCCCCTTGAGGAAGTGGGGCGTGCAGCACCTCCGTGCAGAAGAGAGTGCGGGGGCCGTGGAGCTCGCAGAAGTGGCAGAGAGCCACGATGGCATTCATGGTGCCTTGGAGACTGCAACAGGCCTGCGTGGGACAGG…
MLH1-1	TGGCTGGATATTTCGTATTCC	CTCCCTCCGTACCAGTTC	3	37034717	37035166	449	TGGCTGGATATTTCGTATTCCCCGAGCTCCTAAAAACGAACCAATAGGAAGAGCGGACAGCGATCTCTAACGCGCAAGCGCATATCCTTCTAGGTAGCGGGCAGTAGCCGCTTCAGGGAGGGACGAAGAGACCCAGCAACCCACAGAGTTGAGAAATTTGACTGGCATTCAAGCTGTCCAATCAATAGCTGCCGCTGAAGGGTGGGGCTGGATGGCGTAAGCTACAGCTGAAGGAAGAACGTGAGCACGAGGCACTGAGGTGATTGGCTGAAGGCACTTCCGTTGAGCATCTAGACGTTTCCTTGGCTCTTCTGGCGCCAAAATGTCGTTCGTGGCAGGGGTTATTCGGCGGCTGGACGAGACAGTGGTGAACCGCATCGCGGCGGGGGAAGTTATCCA…
MLH1-10	GAAAGTGGCGACAGGTAAAG	AGTGGTGTATGGGATTCACT	3	37058831	37059210	379	GAAAGTGGCGACAGGTAAAGGTGCACCTTTCTTCCTGGGGATGTGATGTGCATATCACTACAGAAATGTCTTTCCTGAGGTGATTTCATGACTTTGTGTGAATGTACACCTGTGACCTCACCCCTCAGGACAGTTTTGAACTGGTTGCTTTCTTTTTATTGTTTAGATCGTCTGGTAGAATCAACTTCCTTGAGAAAAGCCATAGAAACAGTGTATGCAGCCTATTTGCCCAAAAACACACACCCATTCCTGTACCTCAGGTAATGTAGCACCAAACTCCTCAACCAAGACTCACAAGGAACAGATGTTCTATCAGGCTCTCCTCTTTGAAAGAGATGAGCATGCTAATAGTACAATCAGAGTGAATCCCATACACCACT
MLH1-11	CAGACTCGATCCTGAGGTTT	CCTTTATAACTAGGTTCAAAGAAGAA	3	37061668	37062110	442	CAGACTCGATCCTGAGGTTTTGACCACTGTGTCATCTGGCCTCAAATCTTCTGGCCACCACATACACCATATGTGGGCTTTTTCTCCCCCTCCCACTATCTAAGGTAATTGTTCTCTCTTATTTTCCTGACAGTTTAGAAATCAGTCCCCAGAATGTGGATGTTAATGTGCACCCCACAAAGCATGAAGTTCACTTCCTGCACGAGGAGAGCATCCTGGAGCGGGTGCAGCAGCACATCGAGAGCAAGCTCCTGGGCTCCAATTCCTCCAGGATGTACTTCACCCAGGTCAGGGCGCTTCTCATCCAGCTACTTCTCTGGGGCCTTTGAAATGTGCCCGGCCAGACGTGAGAGCCCAGATTTTTGCCTGTTATTTAGGAACTTTCTTTGCAAGTATTAC…
MLH1-12	TTCTTATTCTGAGTCTCTCCACTAT	GCAGAGAGAAGATGCAAGTG	3	37067054	37067598	544	TTCTTATTCTGAGTCTCTCCACTATATATATATATATATATATATATTTTTTTTTTTTTTTTTTTTTAATACAGACTTTGCTACCAGGACTTGCTGGCCCCTCTGGGGAGATGGTTAAATCCACAACAAGTCTGACCTCGTCTTCTACTTCTGGAAGTAGTGATAAGGTCTATGCCCACCAGATGGTTCGTACAGATTCCCGGGAACAGAAGCTTGATGCATTTCTGCAGCCTCTGAGCAAACCCCTGTCCAGTCAGCCCCAGGCCATTGTCACAGAGGATAAGACAGATATTTCTAGTGGCAGGGCTAGGCAGCAAGATGAGGAGATGCTTGAACTCCCAGCCCCTGCTGAAGTGGCTGCCAAAAATCAGAGCTTGGAGGGGGATACAACAAAGGGGA…
MLH1-13	CTCTGTAGAACCAGCACAGA	CTCTGACAACATGACTGCTT	3	37070160	37070510	350	CTCTGTAGAACCAGCACAGAGAAGTTGCTTGCTCCTCCAAAATGCAACCCACAAAATTTGGCTAAGTTTAAAAACAAGAATAATAATGATCTGCACTTCCTTTTCTTCATTGCAGAAAGAGACATCGGGAAGATTCTGATGTGGAAATGGTGGAAGATGATTCCCGAAAGGAAATGACTGCAGCTTGTACCCCCCGGAGAAGGATCATTAACCTCACTAGTGTTTTGAGTCTCCAGGAAGAAATTAATGAGCAGGGACATGAGGGTACGTAAACGCTGTGGCCTGCCTGGGATGCATAGGGCCTCAACTGCCAAGGTTTTGGAAATGGAGAAAGCAGTCATGTTGTCAGAG
MLH1-14	GGCTTCTTTGCTTACTTGGT	GAAACCACATGTGTCTGACT	3	37081561	37081918	357	GGCTTCTTTGCTTACTTGGTGTCTCTAGTTCTGGTGCCTGGTGCTTTGGTCAATGAAGTGGGGTTGGTAGGATTCTATTACTTACCTGTTTTTTGGTTTTATTTTTTGTTTTGCAGTTCTCCGGGAGATGTTGCATAACCACTCCTTCGTGGGCTGTGTGAATCCTCAGTGGGCCTTGGCACAGCATCAAACCAAGTTATACCTTCTCAACACCACCAAGCTTAGGTAAATCAGCTGAGTGTGTGAACAAGCAGAGCTACTACAACAATGGTCCAGGGAGCACAGGCACAAAAGCTAAGGAGAGCAGCATGAGGTAGTTGGGAGGGCACAGGCTTTGGAGTCAGACACATGTGGTTTC
MLH1-15	TCAGGGATTACTTCTCCCATT	AAGTTGGCTACCAAATGACT	3	37083668	37084022	354	TCAGGGATTACTTCTCCCATTTTGTCCCAACTGGTTGTATCTCAAGCATGAATTCAGCTTTTCCTTAAAGTCACTTCATTTTTATTTTCAGTGAAGAACTGTTCTACCAGATACTCATTTATGATTTTGCCAATTTTGGTGTTCTCAGGTTATCGGTAAGTTTAGATCCTTTTCACTTCTGAAATTTCAACTGATCGTTTCTGAAAATAGTAGCTCTCCACTAATATCTTATTTGTAGTATGTTAAATTTTTCTAAAACTTCTAAGGATAGTTGCTGTATTGTATGATTTGCATATGGAGGTATCTATAAGAAGTTTTATACTTTTTAGCAAAATAGTCATTTGGTAGCCAACTT
MLH1-16	GAGGGACTGCCTATCTTCAT	GGTCACTCTGGAGGTATGTT	3	37090062	37090698	636	GAGGGACTGCCTATCTTCATTCTTCGACTAGCCACTGAGGTCAGTGATCAAGCAGATACTAAGCATTTCGGTACATGCATGTGTGCTGGAGGGAAAGGGCAAATGACCACCCTTTGATCTGGAATGATAAAGATGATAAGGGTGGGATAGCTGAAGGCCTGCTCTCATCCCCACTAATATTCATTCCCAGCAATATTCAGCAGTCCCATTTACAGTTTTAACGCCTAAAGTATCACATTTCGTTTTTTAGCTTTAAGTAGTCTGTGATCTCCGTTTAGAATGAGAATGTTTAAATTCGTACCTATTTTGAGGTATTGAATTTCTTTGGACCAGGTGAATTGGGACGAAGAAAAGGAATGTTTTGAAAGCCTCAGTAAAGAATGCGCTATGTTCTATTCC…
MLH1-17	CAGTGTATGTTGGGATGCAA	ACTATCAGAAGGCAAGTATAAGTC	3	37091922	37092283	361	CAGTGTATGTTGGGATGCAAACAGGGAGGCTTATGACATCTAATGTGTTTTCCAGAGTGAAGTGCCTGGCTCCATTCCAAACTCCTGGAAGTGGACTGTGGAACACATTGTCTATAAAGCCTTGCGCTCACACATTCTGCCTCCTAAACATTTCACAGAAGATGGAAATATCCTGCAGCTTGCTAACCTGCCTGATCTATACAAAGTCTTTGAGAGGTGTTAAATATGGTTATTTATGCACTGTGGGATGTGTTCTTCTTTCTCTGTATTCCGATACAAAGTGTTGTATCAAAGTGTGATATACAAAGTGTACCAACATAAGTGTTGGTAGCACTTAAGACTTATACTTGCCTTCTGATAGT
MLH1-18	CTTTGCAGAACAGTTTGTAGTT	TGCAGAAACATGGCTTAGTT	3	37107012	37107438	426	CTTTGCAGAACAGTTTGTAGTTAAGTAAAAACCGATGTGTATAGGCCCATAGTACTTCCATCCACAGGCCTTACAGTTACACTTATTGCCTTACAGTGACCCAGATGCTGATTTCCCAAGGTCAAGGATGTCTGAAGACAATGTGCCAATGTGCCCAGATTCTTCTAGTTAAGGATCTACTTGAGTCTCAGCCCTTATGCTGTTTTTGTTTTCCAAGCTGGGATATGAAAAAGCAGAAAACCCAATAGGGTAACATTAATCCAAGTCAACATAGCAACCAGTATCTTACCTAATGGCCCTTCTCCTGCTGACTCCAAGACCTGAGCAGCTTCCTGAGACACAACAGTGATGGCTCCAGCCACTGGTTCATGACTGACATCACCATTGGGAGTGCCATCG…
MLH1-2	TAGACGTTTCCTTGGCTCTT	TTAAGTGGCTTCCTTACTTAGTT	3	37035008	37035447	439	TAGACGTTTCCTTGGCTCTTCTGGCGCCAAAATGTCGTTCGTGGCAGGGGTTATTCGGCGGCTGGACGAGACAGTGGTGAACCGCATCGCGGCGGGGGAAGTTATCCAGCGGCCAGCTAATGCTATCAAAGAGATGATTGAGAACTGGTACGGAGGGAGTCGAGCCGGGCTCACTTAAGGGCTACGACTTAACGGGCCGCGTCACTCAATGGCGCGGACACGCCTCTTTGCCCGGGCAGAGGCATGTACAGCGCATGCCCACAACGGCGGAGGCCGCCGGGTTCCCTGACGTGCCAGTCAGGCCTTCTCCTTTTCCGCAGACCGTGTGTTTCTTTACCGCTCTCCCCCGAGACCTTTTAAGGGTTGTTTGGAGTGTAAGTGGAGGAATATACGTAGTGT…
MLH1-3	TGTTATCATTGCTTGGCTCATA	TGTCTCCCACCACTATAATGTA	3	37038027	37038439	412	TGTTATCATTGCTTGGCTCATATTAAAATATGTACATTAGAGTAGTTGCAGACTGATAAATTATTTTCTGTTTGATTTGCCAGTTTAGATGCAAAATCCACAAGTATTCAAGTGATTGTTAAAGAGGGAGGCCTGAAGTTGATTCAGATCCAAGACAATGGCACCGGGATCAGGGTAAGTAAAACCTCAAAGTAGCAGGATGTTTGTGCGCTTCATGGAAGAGTCAGGACCTTTCTCTGTTCTGGAAACTAGGCTTTTGCAGATGGGATTTTTTCACTGAAAAATTCAACACCAACAATAAATATTTATTGAGTACCTATTATTTGCTGGGCACTGTTCAGGGGATGTGTCAGTGAATAAAATAGATTAAAATCTATTCTCTTCTGATGCTTACATTAT…
MLH1-4	AAATGGGAATTCAAAGAGATTTGG	CAGAGGTCTCTGCAGGTAAA	3	37042375	37042753	378	AAATGGGAATTCAAAGAGATTTGGAAAAATGAGTAACATGATTATTTACTCATCTTTTTGGTATCTAACAGAAAGAAGATCTGGATATTGTATGTGAAAGGTTCACTACTAGTAAACTGCAGTCCTTTGAGGATTTAGCCAGTATTTCTACCTATGGCTTTCGAGGTGAGGTAAGCTAAAGATTCAAGAAATGTGTAAAATATCCTCCTGTGATGACATTGTCTGTCATTTGTTAGTATGTATTTCTCAACATAGATAAATAAGGTTTGGTACCTTTTACTTGTTAAATGTATGCAAATCTGAGCAAACTTAATGAACTTTAACTTTCAAAGACTGAGAATTGTTCATAAATAAACTATTTTACCTGCAGAGACCTCTG
MLH1-5	GCAGCAGTTCAGATAACCTT	CCTTGCTAGGCACTTGTAAT	3	37045799	37046201	402	GCAGCAGTTCAGATAACCTTTCCCTTTGGTGAGGTGACAGTGGGTGACCCAGCAGTGAGTTTTTCTTTCAGTCTATTTTCTTTTCTTCCTTAGGCTTTGGCCAGCATAAGCCATGTGGCTCATGTTACTATTACAACGAAAACAGCTGATGGAAAGTGTGCATACAGGTATAGTGCTGACTTCTTTTACTCATATATATTCATTCTGAAATGTATTTTTTGCCTAGGTCTCAGAGTAATCCTGTCTCAACACCAGTGTTATCTTTTTTGGCAGAGATCTTGAGTACGTTTTCTTTTCTCCTTATTGATAAATTGATAATCCTCAAGGATGATTATTAGGTGATACTCTTACTTCATGGATTCTTAAAAGATATGATTTAACATATTACAAGTGCCTAGC…
MLH1-6	TGGAAGTAGTGGAGAAATAAACAG	GGATATCTTGGGACCTCCAT	3	37048324	37048692	368	TGGAAGTAGTGGAGAAATAAACAGGAAAATGATAAATAATTAAGATAATATATAATATGGCTATATTTTAATCTATTGTTGATATGATTTTCTCTTTTCCCCTTGGGATTAGTATCTATCTCTCTACTGGATATTAATTTGTTATATTTTCTCATTAGAGCAAGTTACTCAGATGGAAAACTGAAAGCCCCTCCTAAACCATGTGCTGGCAATCAAGGGACCCAGATCACGGTAAGAATGGTACATGGGAGAGTAAATTGTTGAAGCTTTGTTTGTATAAATATTGGAATAAAAAATAAAATTGCTTCTAAGTTTTCAGGGTAATAATAAAATGAATTTGCACTAGTTAATGGAGGTCCCAAGATATCC
MLH1-7	TGTGCTGTTGGTAAATATAATTGG	GCTAAACCTTGACCAGAAACTAT	3	37050185	37050536	351	TGTGCTGTTGGTAAATATAATTGGATTCACTATCTTAAGACCTCGCTTTTGCCAGGACATCTTGGGTTTTATTTTCAAGTACTTCTATGAATTTACAAGAAAAATCAATCTTCTGTTCAGGTGGAGGACCTTTTTTACAACATAGCCACGAGGAGAAAAGCTTTAAAAAATCCAAGTGAAGAATATGGGAAAATTTTGGAAGTTGTTGGCAGGTACAGTCCAAAATCTGGGAGTGGGTCTCTGAGATTTGTCATCAAAGTAATGTGTTCTAGTGCTCATACATTGAACAGTTGCTGAGCTAGATGGTGAAAAGTAAAACTAGCTTACAGATAGTTTCTGGTCAAGGTTTAGC
MLH1-8	CTCTGACATCTAGTGTGTGTT	TGTGATGGAATGATAAACCAAGATA	3	37053249	37053655	406	CTCTGACATCTAGTGTGTGTTTTTGGCAACTCTTTTCTTACTCTTTTGTTTTTCTTTTCCAGGTATTCAGTACACAATGCAGGCATTAGTTTCTCAGTTAAAAAAGTAAGTTCTTGGTTTATGGGGGATGGTTTTGTTTTATGAAAAGAAAAAAGGGGATTTTTAATAGTTTGCTGGTGGAGATAAGGTTATGATGTTTCAGTCTCAGCCATGAGACAATAAATCCTTGTGTCTTCTGCTGTTTGTTTATCAGCAAGGAGAGACAGTAGCTGATGTTAGGACACTACCCAATGCCTCAACCGTGGACAATATTCGCTCCATCTTTGGAAATGCTGTTAGTCGGTATGTCGATAACCTATATAAAAAAATCTTTTACATTTATTATCTTGGTTTATCATT…
MLH1-9	GTGAATGGGTGAACAGACAA	AAATTCCCTGTGGGTGTTTC	3	37055731	37056093	362	GTGAATGGGTGAACAGACAAATGGATGGATGAATGGACAGGCACAGGAGGACCTCAAATGGACCAAGTCTTCGGGGCCCTCATTTCACAAAGTTAGTTTATGGGAAGGAACCTTGTGTTTTTAAATTCTGATTCTTTTGTAATGTTTGAGTTTTGAGTATTTTCAAAAGCTTCAGAATCTCTTTTCTAATAGAGAACTGATAGAAATTGGATGTGAGGATAAAACCCTAGCCTTCAAAATGAATGGTTACATATCCAATGCAAACTACTCAGTGAAGAAGTGCATCTTCTTACTCTTCATCAACCGTAAGTTAAAAAGAACCACATGGGAAATCCACTCACAGGAAACACCCACAGGGAATTT
MSH2-1	AACACAGAAAGGAGCTCTAC	GTGCGCCGTATAGAAGTC	2	47630040	47630468	428	AACACAGAAAGGAGCTCTACTAAGGATGCGCGTCTGCGGGTTTCCGCGCGACCTAGGCGCAGGCATGCGCAGTAGCTAAAGTCACCAGCGTGCGCGGGAAGCTGGGCCGCGTCTGCTTATGATTGGTTGCCGCGGCAGACTCCCACCCACCGAAACGCAGCCCTGGAAGCTGATTGGGTGTGGTCGCCGTGGCCGGACGCCGCTCGGGGGACGTGGGAGGGGAGGCGGGAAACAGCTTAGTGGGTGTGGGGTCGCGCATTTTCTTCAACCAGGAGGTGAGGAGGTTTCGACATGGCGGTGCAGCCGAAGGAGACGCTGCAGTTGGAGAGCGCGGCCGAGGTCGGCTTCGTGCGCTTCTTTCAGGGCATGCCGGAGAAGCCGACCACCACAGTGCGCCTT…
MSH2-10	TCTGTCTTTACCCATTATTTATAGGA	AAATAGGGCTTGTTTAAATGACA	2	47690119	47690471	352	TCTGTCTTTACCCATTATTTATAGGATTTTGTCACTTTGTTCTGTTTGCAGGTGGAAAACCATGAATTCCTTGTAAAACCTTCATTTGATCCTAATCTCAGTGAATTAAGAGAAATAATGAATGACTTGGAAAAGAAGATGCAGTCAACATTAATAAGTGCAGCCAGAGATCTTGGTAAGAATGGGTCATTGGAGGTTGGAATAATTCTTTTGTCTATACACTGTATAGACAAAATATTGATGCCAGAATTATTTTATAAGTTCCCTGTCCCCAAGATGATGACTTCACATCTCTGTCAAACAGAAATCGCCCAACAGGCCCTTGTATGATGTCATTTAAACAAGCCCTATTT
MSH2-11	CTGGTTAGATAATAATTGTGAGTATGTTG	AGCTTGACTCTTACCTGATGA	2	47693660	47694062	402	CTGGTTAGATAATAATTGTGAGTATGTTGTCATATAATAACAGTATGTTTTTCACTATTTAAATAATTTTAGAATTACATTGAAAAATGGTAGTAGGTATTTATGGAATACTTTTTCTTTTCTTCTTGATTATCAAGGCTTGGACCCTGGCAAACAGATTAAACTGGATTCCAGTGCACAGTTTGGATATTACTTTCGTGTAACCTGTAAGGAAGAAAAAGTCCTTCGTAACAATAAAAACTTTAGTACTGTAGATATCCAGAAGAATGGTGTTAAATTTACCAACAGGTTTGCAAGTCGTTATTATATTTTTAACCCTTTATTAATTCCCTAAATGCTCTAACATGATGTGAATGTTCTATGATAAGTTTTACTAATGTAGTCATCAGGTAAGAGTCA…
MSH2-12	CACGTAGTACACATTGCTTCT	GTAGGCCCTAGTGTTTCCTT	2	47698036	47698470	434	CACGTAGTACACATTGCTTCTAGTACACATTTTAATATTTTTAATAAAACTGTTATTTCGATTTGCAGCAAATTGACTTCTTTAAATGAAGAGTATACCAAAAATAAAACAGAATATGAAGAAGCCCAGGATGCCATTGTTAAAGAAATTGTCAATATTTCTTCAGGTAAACTTAATAGAACTAATAATGTTCTGAATGTCACCTGGCTTTTGGTAACAGAAGAAAAATCATGATATTTGAAGTGTGTTTTGTTATTTTCGCAAGCCATTACATTCTGACTATTTAATATGTTAGGTTTCCTATATAAAATAAGGCATGGTATGTTACAGTAGGACACATAACTGGAAGTTACTCTTGCACATAGAAACAAAAAATGGCAGAAAAGCACAAAACTTACT…
MSH2-13	CTGTTTATTATTCAGTATTCCTGTGT	CTTTCTAATGTTAAGAACTGGGAAT	2	47702111	47702534	423	CTGTTTATTATTCAGTATTCCTGTGTACATTTTCTGTTTTTATTTTTATACAGGCTATGTAGAACCAATGCAGACACTCAATGATGTGTTAGCTCAGCTAGATGCTGTTGTCAGCTTTGCTCACGTGTCAAATGGAGCACCTGTTCCATATGTACGACCAGCCATTTTGGAGAAAGGACAAGGAAGAATTATATTAAAAGCATCCAGGCATGCTTGTGTTGAAGTTCAAGATGAAATTGCATTTATTCCTAATGACGTATACTTTGAAAAAGATAAACAGATGTTCCACATCATTACTGGTAAAAAACCTGGTTTTTGGGCTTTGTGGGGGTAACGTTTTGTTTTTTTTTTTTTTTTTTTAATCTTGGAGTAGAAATATATTTAAAATTGATGGAGAAA…
MSH2-14	TATGCTATGTCAGTGTAAACCTA	CACAGGACAGAGACATACATT	2	47703384	47703763	379	TATGCTATGTCAGTGTAAACCTACGCGATTAATCATCAGTGTACAGTTTAGGACTAACAATCCATTTATTAGTAGCAGAAAGAAGTTTAAAATCTTGCTTTCTGATATAATTTGTTTTGTAGGCCCCAATATGGGAGGTAAATCAACATATATTCGACAAACTGGGGTGATAGTACTCATGGCCCAAATTGGGTGTTTTGTGCCATGTGAGTCAGCAGAAGTGTCCATTGTGGACTGCATCTTAGCCCGAGTAGGGGCTGGTGACAGTCAATTGAAAGGAGTCTCCACGTTCATGGCTGAAATGTTGGAAACTGCTTCTATCCTCAGGTAAGTGCATCTCCTAGTCCCTTGAAGATAGAAATGTATGTCTCTGTCCTGTG
MSH2-15	TCCTTCCCAATGTATTGTCTT	GGGTAGTAAGTTTCCCATTACC	2	47705319	47705715	396	TCCTTCCCAATGTATTGTCTTAATTTTGTTTTTGTATGTGTATGTTACCACATTTTATGTGATGGGAAATTTCATGTAATTATGTGCTTCAGGTCTGCAACCAAAGATTCATTAATAATCATAGATGAATTGGGAAGAGGAACTTCTACCTACGATGGATTTGGGTTAGCATGGGCTATATCAGAATACATTGCAACAAAGATTGGTGCTTTTTGCATGTTTGCAACCCATTTTCATGAACTTACTGCCTTGGCCAATCAGATACCAACTGTTAATAATCTACATGTCACAGCACTCACCACTGAAGAGACCTTAACTATGCTTTATCAGGTGAAGAAAGGTATGTACTATTGGAGTACTCTAAATTCAGAACTTGGTAATGGGAAACTTACTACCC
MSH2-16	TGGCTAATGTATTTGAAGTAATCC	TCATCTTAGTGTCCTGTTTATGT	2	47707707	47708078	371	TGGCTAATGTATTTGAAGTAATCCGAAATTAAGTTTTCTAATGACAAGGTGAGAAGGATAAATTCCATTTACATAAATTGCTGTCTCTTCTCATGCTGTCCCCTCACGCTTCCCCAAATTTCTTATAGGTGTCTGTGATCAAAGTTTTGGGATTCATGTTGCAGAGCTTGCTAATTTCCCTAAGCATGTAATAGAGTGTGCTAAACAGAAAGCCCTGGAACTTGAGGAGTTTCAGTATATTGGAGAATCGCAAGGATATGATATCATGGAACCAGCAGCAAAGAAGTGCTATCTGGAAAGAGAGGTTTGTCAGTTTGTTTTCATAGTTTAACTTAGCTTCTCTATTATTACATAAACAGGACACTAAGATGA
MSH2-17	TGTCACTGTCTAACATGACTTT	CCTCAGTTACAGCTCTCATTT	2	47709849	47710288	439	TGTCACTGTCTAACATGACTTTTAGAAAAGATATTTTAATTACTAATGGGACATTCACATGTGTTTCAGCAAGGTGAAAAAATTATTCAGGAGTTCCTGTCCAAGGTGAAACAAATGCCCTTTACTGAAATGTCAGAAGAAAACATCACAATAAAGTTAAAACAGCTAAAAGCTGAAGTAATAGCAAAGAATAATAGCTTTGTAAATGAAATCATTTCACGAATAAAAGTTACTACGTGAAAAATCCCAGTAATGGAATGAAGGTAATATTGATAAGCTATTGTCTGTAATAGTTTTATATTGTTTTATATTAACCCTTTTTCCATAGTGTTAACTGTCAGTGCCCATGGGCTATCAACTTAATAAGATATTTAGTAATATTTTACTTTGAGGACATTT…
MSH2-18	TGCTGAGTATCGTTCTTGATG	CATCATCCCATTAGCACACT	2	47739370	47739787	417	TGCTGAGTATCGTTCTTGATGGAAATCCCCGTGGAACTCCTACATTTTCTCCTCTCTTCTCCTTCCTTTCAGAACCTCAGAGTGACAGAGCCAAAAGACCAGTGCCTCATTTTGCTGACATGGAAAAGGAAACTTCGTGGGGGAAAGAGATCTGCTTGCAGTCGGCCAGAGAGACAGAACCAGGGCAGTGGTGAGCTCTCATGACCTGGTGTCTGTTGCCTTCTGGTTAAGTTTTTCATTTGTAATTCTACAAACATCCCTTCTGTAAACATTTCCCTCAAAATGGAGCAGGAAGCTCTCAAAAATGGACCAGAAAGGGGTCAGGAATATAACTTTCTCTGCCCAGATTCCAGGACTTACAGTGAGAAAGCGCCTTCTGGGAACTTCACAATGGCTAAA…
MSH2-19	AGGACTTACAGTGAGAAAGC	CTGGTACTCCCAAGAAGAGT	2	47739721	47740101	380	AGGACTTACAGTGAGAAAGCGCCTTCTGGGAACTTCACAATGGCTAAAGTGTGCTAATGGGATGATGTGCCCTTGTACACCCACTGCCTCTGAACTCTGCTCTGCATTGCTGAGCAAACTACATTTCCCAGAACTCCTTGTTGGATTCCTTCCAAACAGGTTTACCACTGGGAGAGCCTGTTGGTTGGGGAGGGCAGGAAGAGGGAGGAAAGAGGAAGGGACTCACTTCCTGTTTCCAGCTGAAGTCTAAATCAATCCACTATCAACAGGTAGCTATCATACTACCCTCATTGTCACCCCTCAGAGGTCCCACTGCAGCTGCATAATGTCCCCTCAGTGGCCTGAACATGAGATGAACAACACTCTTCTTGGGAGTACCAG
MSH2-2	TTTCTTCAACCAGGAGGTGA	AATCCGCACAAGCACCAA	2	47630299	47630679	380	TTTCTTCAACCAGGAGGTGAGGAGGTTTCGACATGGCGGTGCAGCCGAAGGAGACGCTGCAGTTGGAGAGCGCGGCCGAGGTCGGCTTCGTGCGCTTCTTTCAGGGCATGCCGGAGAAGCCGACCACCACAGTGCGCCTTTTCGACCGGGGCGACTTCTATACGGCGCACGGCGAGGACGCGCTGCTGGCCGCCCGGGAGGTGTTCAAGACCCAGGGGGTGATCAAGTACATGGGGCCGGCAGGTGAGGGCCGGGACGGCGCGTGCTGGGGAGGGACCCGGGGCCTTGTGGCGCGGCTCCTTTCCCGCCTCAGAGAGTGGGCGGTGAGCAGCCTCTCCAGTGCGGAGGCACGGGGGCGGAACGTTGGTGCTTGTGCGGATT
MSH2-20	TAGCTATCATACTACCCTCATTG	TATCAGTGACCTTGGCAGAA	2	47739991	47740430	439	TAGCTATCATACTACCCTCATTGTCACCCCTCAGAGGTCCCACTGCAGCTGCATAATGTCCCCTCAGTGGCCTGAACATGAGATGAACAACACTCTTCTTGGGAGTACCAGCCTTGCTTGGTTCATGGCCACTTTTCCTGATTATCTTGCAGCTATATTAGGTCATGTGACAAAGTTCTGGCCAGTGGCAAGGGAACACAAGTGATAGGTACAGATAGAAGTGTCTGATACTACATAGATTATGCTTGCACTCACTCTTAAGAGAGAGACATGAACTTTTACCAACGGAAGCCAGTATTATTTTGAACCTCTGTTAGAGTGGCTTGAATCTGTATCCTAACTTGTATCCCTAATGTGTGACCCATGAAAATTAGCCAGGCAGCACCAGTTCCAAAGAAG…
MSH2-3	GTCCAGCTAATACAGTGCTT	TGCTATTAAAGTGTCTCAAACCA	2	47635473	47635823	350	GTCCAGCTAATACAGTGCTTGAACATGTAATATCTCAAATCTGTAATGTACTTTTTTTTTTTTTAAGGAGCAAAGAATCTGCAGAGTGTTGTGCTTAGTAAAATGAATTTTGAATCTTTTGTAAAAGATCTTCTTCTGGTTCGTCAGTATAGAGTTGAAGTTTATAAGAATAGAGCTGGAAATAAGGCATCCAAGGAGAATGATTGGTATTTGGCATATAAGGTAATTATCTTCCTTTTTAATTTACTTATTTTTTTAAGAGTAGAAAAATAAAAATGTGAAGAATTTAATTGTGTTTTAGTATTTTAAGTAGATTGTGATAGTAGAATGGTTTGAGACACTTTAATAGCA
MSH2-4	GAGAGACTGCTGGAGACAT	GCTAAAGTTCCACTCGATTTATCA	2	47637477	47637857	380	GAGAGACTGCTGGAGACATGGGGAAACTGAGACAGGTAAGCAAATTGAGTCTAGTGATAGAGGAGATTCCAGGCCTAGGAAAGGCTCTTTAATTGACATGATACTGTTTCATTTAAGGAAAAATAATAAAAAAACTCTTTTTTTTGTATCTAATTAAAATAATGTTCTGATGTTTACAGAAACTTTGTATATTTAATTGGACATTAGAACAAGCTGTTTGTTGTGTAAGATTTATTTTACCTCAGATCTTTTCTCCCCCCTTTCCTTTCTGTCTTGTGTTCCAAAAGAGTAATTATTACGGTAAATATTACTGTAATTATGGATTTATCAAATAAGATGCAGTTCTTTAGCATTTTTTGATAAATCGAGTGGAACTTTAGC
MSH2-5	AATGTAGGTGAATCTGTTATCACTAT	ACCTGAGGTTCAGGAGTTTG	2	47639447	47640085	638	AATGTAGGTGAATCTGTTATCACTATAGTTATCAATGTTATAATTTTCATTTTTGCTTTTCTTATTCCTTTTCTCATAGTAGTTTAAACTATTTCTTTCAAAATAGATAATTCAAAGAGGAGGAATTCTGATCACAGAAAGAAAAAAAGCTGACTTTTCCACAAAAGACATTTATCAGGACCTCAACCGGTTGTTGAAAGGCAAAAAGGGAGAGCAGATGAATAGTGCTGTATTGCCAGAAATGGAGAATCAGGTACATGGATTATAAATGTGAATTACAATATATATAATGTAAATATGTAATATATAATAAATAATATGTAAACTATAGTGACTTTTTAGAAGGATATTTCTGTCATATTTATCTCAAAACCTAAACTGTGTATCAATGATATTAAG…
MSH2-6	TTTGGATTGGGAAGGAACAC	AAGCTTCTTCAGTATATGTCAATG	2	47641275	47641644	369	TTTGGATTGGGAAGGAACACCAAGGAAAATGAGGGACTTCAGAATTTATTTTCATTTTGCATTTGTTTTTTAAAATCTTTAGAACTGGATCCAGTGGTATAGAAATCTTCGATTTTTAAATTCTTAATTTTAGGTTGCAGTTTCATCACTGTCTGCGGTAATCAAGTTTTTAGAACTCTTATCAGATGATTCCAACTTTGGACAGTTTGAACTGACTACTTTTGACTTCAGCCAGTATATGAAATTGGATATTGCAGCAGTCAGAGCCCTTAACCTTTTTCAGGTAAAAAAAAAAAAAAAAAAAAAAAAAAAGGGTTAAAAATGTTGAATGGTTAAAAAATGTTTTCATTGACATATACTGAAGAAGCTT
MSH2-7	AGAGGTTGAAAGTTGGTCTT	TGGTATAATCATGTGGGTAACTG	2	47643281	47643633	352	AGAGGTTGAAAGTTGGTCTTAGGAAGAGGAACTTTTTGTGGAAATTTCTTAATATTTGAAGAATATTATGTTATTGTTCCTCTGTTTTTCATGGCGTAGTAAGGTTTTCACTAATGAGCTTGCCATTCTTTCTATTTTATTTTTTGTTTACTAGGGTTCTGTTGAAGATACCACTGGCTCTCAGTCTCTGGCTGCCTTGCTGAATAAGTGTAAAACCCCTCAAGGACAAAGACTTGTTAACCAGTGGATTAAGCAGCCTCTCATGGATAAGAACAGAATAGAGGAGAGGTATGTTATTAGTTTATACTTTCGTTAGTTTTATGTAACCTGCAGTTACCCACATGATTATACCA
MSH2-8	AGACTTACGTGCTTAGTTGATAAAT	TCTGAATGTGTCCTAAGAGTGA	2	47656805	47657192	387	AGACTTACGTGCTTAGTTGATAAATTTTAATTTTATACTAAAATATTTTACATTAATTCAAGTTAATTTATTTCAGATTGAATTTAGTGGAAGCTTTTGTAGAAGATGCAGAATTGAGGCAGACTTTACAAGAAGATTTACTTCGTCGATTCCCAGATCTTAACCGACTTGCCAAGAAGTTTCAAAGACAAGCAGCAAACTTACAAGATTGTTACCGACTCTATCAGGGTATAAATCAACTACCTAATGTTATACAGGCTCTGGAAAAACATGAAGGTAACAAGTGATTTTGTTTTTTTGTTTTCCTTCAACTCATACAATATATACTTGGCAATGTGCTGTCCTCATAAAGTTGGTGGTGGTGACTCACTCTTAGGACACATTCAGA
MSH2-9	GTGCTACATCATCTCCCTTTC	TCTTAAAGTGGCCTTTGCTT	2	47672480	47672859	379	GTGCTACATCATCTCCCTTTCTATAAAATAAATTGAGTACGAAACAATTTGAATTAAAACACCTGAGTAAATAGTAACTTTGGAGACCTGCTGTACTATTTGTACCTTTTGGATCAAATGATGCTTGTTTATCTCAGTCAAAATTTTATGATTTGTATTCTGTAAAATGAGATCTTTTTATTTGTTTGTTTTACTACTTTCTTTTAGGAAAACACCAGAAATTATTGTTGGCAGTTTTTGTGACTCCTCTTACTGATCTTCGTTCTGACTTCTCCAAGTTTCAGGAAATGATAGAAACAACTTTAGATATGGATCAGGTATGCAATATACTTTTTAATTTAAGCAGTAGTTATTTTTAAAAAGCAAAGGCCACTTTAAGA
MSH6-1	GCACCCTGTACAGCTTCTT	CCGAGGAACCTCCTTTCG	2	48010386	48011131	745	GCACCCTGTACAGCTTCTTCCCCAAGTCTCCGGCGCTGAGTGATGCCAACAAGGCCTCGGCCAGGGCCTCACGCGAAGGCGGCCGTGCCGCCGCTGCCCCCGGGGCCTCTCCTTCCCCAGGCGGGGATGCGGCCTGGAGCGAGGCTGGGCCTGGGCCCAGGCCCTTGGCGCGCTCCGCGTCACCGCCCAAGGCGAAGAACCTCAACGGAGGGCTGCGGAGATCGGTAGCGCCTGCTGCCCCCACCAGGTAGCGGGGTGGGGGTGGGGTCGAAGGCGGGGGCATAGCGGCGGGGCGCTTGGAACCCGGCGAGGGGAGGCTCGCACAGGGGGTTGGGGGGGTGCACGGCCTGGCCCTGGGCTCGGAGGAGGCGGGGCCGCAGAGTTGGCTTGAATGAGTGC…
MSH6-10	TCTACCAAGAAGGGCTGTAAA	GGCCAAAGGGCTACTAAGAT	2	48028114	48028491	377	TCTACCAAGAAGGGCTGTAAACGATACTGGACCAAAACTATTGAAAAGAAGTTGGCTAATCTCATAAATGCTGAAGAACGGAGGGATGTATCATTGAAGGACTGCATGCGGCGACTGTTCTATAACTTTGATAAAAATTACAAGGACTGGCAGTCTGCTGTAGAGTGTATCGCAGTGTTGGGTAAGACTTTGAACAAGCTTGTTCTCAGGCTTTGATAAGTAGTGCTGTTTGCCAGCTGTATATTATCCCTAAAAATAAGTAATAAGGTATATATGGTACATATTTTGACATGCATATACATATTTGCATCCTGACTAGGCTGCCCACAGCAATTTAAGTTACTTGAAACTCGCTTTTATCTTAGTAGCCCTTTGGCC
MSH6-11	GGGAGATCGTTGGACTGTAA	ACCTAAGTATGTTATTCCTAATGTCA	2	48030427	48030890	463	GGGAGATCGTTGGACTGTAATTGAAAGTTATGTCTTATAATGAAATGTGTTATATAAAGAAGACCTATAAAACACTTAGGCTGATAAAACCCCCAAACGATGAAGCCTCACTTTTACCCTCTCTTTTAACAGATGTTTTACTGTGCCTGGCTAACTATAGTCGAGGGGGTGATGGTCCTATGTGTCGCCCAGTAATTCTGTTGCCGGAAGATACCCCCCCCTTCTTAGAGCTTAAAGGATCACGCCATCCTTGCATTACGAAGACTTTTTTTGGAGATGATTTTATTCCTAATGACATTCTAATAGGCTGTGAGGAAGAGGAGCAGGAAAATGGCAAAGCCTATTGTGTGCTTGTTACTGGACCAAATATGGGGGGCAAGTCTACGCTTATGAGACAGG…
MSH6-12	GCCTCAACTTTCTCCATGTT	AGAGAGAGAGACTATGCAGTT	2	48031877	48032323	446	GCCTCAACTTTCTCCATGTTAGCAAATGGATTTCAGAACAGAACCAACGTACATGTGATTGTGAAAGTTGTTTTAGAGTGCCTAGCTCTTACGTAAGGGTTCATAAGAAAGACAAAAGTTTATGAAACTGTTACTACCAGTCATAAAAGACCTTTTCCTCCCTCATTCACAGGCTGGCTTATTAGCTGTAATGGCCCAGATGGGTTGTTACGTCCCTGCTGAAGTGTGCAGGCTCACACCAATTGATAGAGTGTTTACTAGACTTGGTGCCTCAGACAGAATAATGTCAGGTGAGTTTTTTGTTTCCCACTTAAGTTCTCATTCAGTCATTTAGATGTGATAAAAGATATTTGCTTCTTGTATATGAGCCTTTTAAATCTAATATTTGATTTTTCTGGT…
MSH6-13	GCCAATAATTGCATAGTCTCTT	GTGAGTGCGTGCTCTAAA	2	48032614	48032972	358	GCCAATAATTGCATAGTCTCTTAATGAGATTTAATCTTTTATACCAATATGTGTAGCTCATGATAGCTATATAACCTAGAAGATGAATTTATGTAATATGATTTGCAAAATGAGTATTCATTTGTGATTTTTTTTTTTTTAAGGTGAAAGTACATTTTTTGTTGAATTAAGTGAAACTGCCAGCATACTCATGCATGCAACAGCACATTCTCTGGTGCTTGTGGATGAATTAGGTAAGACATTAAACTTCTCATTTGAAGACTATCTATCTTAAAAACATTTGTACAAATAACTATTTTTATAGAAGATTATCTGAAGTACATTTAAACAATATGAATGTTTTTAGAGCACGCACTCAC
MSH6-14	TGTACTAACCGATGTTGCTTT	AGGACAAGCTCCCTTAATGA	2	48033240	48033674	434	TGTACTAACCGATGTTGCTTTTCTGTCCTAGCATTTTTGTTTTAATTCCTTTTTTGTTTTAATTCCTTTGAGTTACTTCCTTATGCATATTTTACTTTAACAGGAAGAGGTACTGCAACATTTGATGGGACGGCAATAGCAAATGCAGTTGTTAAAGAACTTGCTGAGACTATAAAATGTCGTACATTATTTTCAACTCACTACCATTCATTAGTAGAAGATTATTCTCAAAATGTTGCTGTGCGCCTAGGACATATGGTATGTGCAAATTGTTTTTTTCCACAAATTCGGTTTTTTGAGAGGGCACTTCTCTTGCTAGCACATGTATCGCTAATATTTTTCTTTCTTAAGGCATGCATGGTAGAAAATGAATGTGAAGACCCCAGCCAGGAGACTATT…
MSH6-15	TAAGGCATGCATGGTAGAAA	AGTCAACTCAAAGCTTCCAA	2	48033587	48034029	442	TAAGGCATGCATGGTAGAAAATGAATGTGAAGACCCCAGCCAGGAGACTATTACGTTCCTCTATAAATTCATTAAGGGAGCTTGTCCTAAAAGCTATGGCTTTAATGCAGCAAGGCTTGCTAATCTCCCAGAGGAAGTTATTCAAAAGGGACATAGAAAAGCAAGAGAATTTGAGAAGATGAATCAGTCACTACGATTATTTCGGTAACTAACTAACTATAATGGAATTATAACTAACTGACCTTAAGTTTCAAAGAAACAGTAAAAGGGGAAGGGATGATGCACTATGAAAAAACAAAAAAACTTTTTTTTTTTTTTTTTTAATTTTAAGGGAAGTTTGCCTGGCTAGTGAAAGGTCAACTGTAGATGCTGAAGCTGTCCATAAATTGCTGACTTTGA…
MSH6-16	AGATGCTGAAGCTGTCCATA	ACAAACAGTCCTGTATTTGAACT	2	48033951	48034398	447	AGATGCTGAAGCTGTCCATAAATTGCTGACTTTGATTAAGGAATTATAGACTGACTACATTGGAAGCTTTGAGTTGACTTCTGACAAAGGTGGTAAATTCAGACAACATTATGATCTAATAAACTTTATTTTTTAAAAATGACCATTTTTCCATTTTCTTTCTAGGAAATTAAACCCTTTTAATTCTTATCTACCTTCTACATAATGGTTATTGAATACTCCACAATATATTAAGTCTAGATGTTATGGTACATGCATACACTTTCAGGCTGTTTTATACCCACTGTCACCAATACACATAAATGGGGGAGGAAAAGCTATGAAACTGTATAGGGCTGTATATATACTTGTCTCAGCTTAATGCAGGAAATTGGTTTAATTTCCAGCAGTTTTGTCTAA…
MSH6-2	GTTTATTTGTAGGTAACTGCCTTT	GACCATGTTACATCCCTTTCC	2	48017990	48018439	449	GTTTATTTGTAGGTAACTGCCTTTAAGGAAACTTGACCAAATATTAACTAAGTTATGTATTTCCTTTTGGCAACAGTTGTGACTTCTCACCAGGAGATTTGGTTTGGGCCAAGATGGAGGGTTACCCCTGGTGGCCTTGTCTGGTTTACAACCACCCCTTTGATGGAACATTCATCCGCGAGAAAGGGAAATCAGTCCGTGTTCATGTACAGTTTTTTGATGACAGCCCAACAAGGGGCTGGGTTAGCAAAAGGCTTTTAAAGCCATATACAGGTAAGAGTCACTACTGCCATGTGTGTGTGTTTGTGTGTGTGTGTGTGTGTGTGAGAGAAACAGACAGACAGGCAGACTTTTTTCTATATGATGAAATTAAGTGTATTTTACCCCAGTAAATTGCAA…
MSH6-3	GCACGGGTACCATTATAAAGTC	AGCCATTTCCAGTCACCATT	2	48025646	48026047	401	GCACGGGTACCATTATAAAGTCAAAAAATCATAAGTTGAACTGTCTTACATTATGGTTTTCCAAATTTTGATTTGTTTTTAAATACTCTTTCCTTGCCTGGCAGGTAGGCACAACTTACGTAACAGATAAGAGTGAAGAAGATAATGAAATTGAGAGTGAAGAGGAAGTACAGCCTAAGACACAAGGATCTAGGCGAAGTAGCCGCCAAATAAAAAAACGAAGGGTCATATCAGATTCTGAGAGTGACATTGGTGGCTCTGATGTGGAATTTAAGCCAGACACTAAGGAGGAAGGAAGCAGTGATGAAATAAGCAGTGGAGTGGGGGATAGTGAGAGTGAAGGCCTGAACAGCCCTGTCAAAGTTGCTCGAAAGCGGAAGAGAATGGTGACTGGAAATG…
MSH6-4	GAACAGCCCTGTCAAAGTT	ACTTAATCTGCCACCACTTC	2	48025992	48026374	382	GAACAGCCCTGTCAAAGTTGCTCGAAAGCGGAAGAGAATGGTGACTGGAAATGGCTCTCTTAAAAGGAAAAGCTCTAGGAAGGAAACGCCCTCAGCCACCAAACAAGCAACTAGCATTTCATCAGAAACCAAGAATACTTTGAGAGCTTTCTCTGCCCCTCAAAATTCTGAATCCCAAGCCCACGTTAGTGGAGGTGGTGATGACAGTAGTCGCCCTACTGTTTGGTATCATGAAACTTTAGAATGGCTTAAGGAGGAAAAGAGAAGAGATGAGCACAGGAGGAGGCCTGATCACCCCGATTTTGATGCATCTACACTCTATGTGCCTGAGGATTTCCTCAATTCTTGTACTCCTGGGATGAGGAAGTGGTGGCAGATTAAGT
MSH6-5	TTAGAATGGCTTAAGGAGGAAA	CTTCCAGCACACTGTAAGTC	2	48026230	48026707	477	TTAGAATGGCTTAAGGAGGAAAAGAGAAGAGATGAGCACAGGAGGAGGCCTGATCACCCCGATTTTGATGCATCTACACTCTATGTGCCTGAGGATTTCCTCAATTCTTGTACTCCTGGGATGAGGAAGTGGTGGCAGATTAAGTCTCAGAACTTTGATCTTGTCATCTGTTACAAGGTGGGGAAATTTTATGAGCTGTACCACATGGATGCTCTTATTGGAGTCAGTGAACTGGGGCTGGTATTCATGAAAGGCAACTGGGCCCATTCTGGCTTTCCTGAAATTGCATTTGGCCGTTATTCAGATTCCCTGGTGCAGAAGGGCTATAAAGTAGCACGAGTGGAACAGACTGAGACTCCAGAAATGATGGAGGCACGATGTAGAAAGATGGCACATATA…
MSH6-6	GGAGGGAGATCTGTAGGATCA	CCAATGCCATCACTTAGCTT	2	48026651	48027077	426	GGAGGGAGATCTGTAGGATCATTACCAAGGGTACACAGACTTACAGTGTGCTGGAAGGTGATCCCTCTGAGAACTACAGTAAGTATCTTCTTAGCCTCAAAGAAAAAGAGGAAGATTCTTCTGGCCATACTCGTGCATATGGTGTGTGCTTTGTTGATACTTCACTGGGAAAGTTTTTCATAGGTCAGTTTTCAGATGATCGCCATTGTTCGAGATTTAGGACTCTAGTGGCACACTATCCCCCAGTACAAGTTTTATTTGAAAAAGGAAATCTCTCAAAGGAAACTAAAACAATTCTAAAGAGTTCATTGTCCTGTTCTCTTCAGGAAGGTCTGATACCCGGCTCCCAGTTTTGGGATGCATCCAAAACTTTGAGAACTCTCCTTGAGGAAGAATATT…
MSH6-7	TTCTCTTCAGGAAGGTCTGA	CTTCTATGGCATCTAGACGAT	2	48026967	48027511	544	TTCTCTTCAGGAAGGTCTGATACCCGGCTCCCAGTTTTGGGATGCATCCAAAACTTTGAGAACTCTCCTTGAGGAAGAATATTTTAGGGAAAAGCTAAGTGATGGCATTGGGGTGATGTTACCCCAGGTGCTTAAAGGTATGACTTCAGAGTCTGATTCCATTGGGTTGACACCAGGAGAGAAAAGTGAATTGGCCCTCTCTGCTCTAGGTGGTTGTGTCTTCTACCTCAAAAAATGCCTTATTGATCAGGAGCTTTTATCAATGGCTAATTTTGAAGAATATATTCCCTTGGATTCTGACACAGTCAGCACTACAAGATCTGGTGCTATCTTCACCAAAGCCTATCAACGAATGGTGCTAGATGCAGTGACATTAAACAACTTGGAGATTTTTCTGAA…
MSH6-8	TCAACGAATGGTGCTAGATG	TCGGTTCAATTCTACAGTCAA	2	48027312	48027855	543	TCAACGAATGGTGCTAGATGCAGTGACATTAAACAACTTGGAGATTTTTCTGAATGGAACAAATGGTTCTACTGAAGGAACCCTACTAGAGAGGGTTGATACTTGCCATACTCCTTTTGGTAAGCGGCTCCTAAAGCAATGGCTTTGTGCCCCACTCTGTAACCATTATGCTATTAATGATCGTCTAGATGCCATAGAAGACCTCATGGTTGTGCCTGACAAAATCTCCGAAGTTGTAGAGCTTCTAAAGAAGCTTCCAGATCTTGAGAGGCTACTCAGTAAAATTCATAATGTTGGGTCTCCCCTGAAGAGTCAGAACCACCCAGACAGCAGGGCTATAATGTATGAAGAAACTACATACAGCAAGAAGAAGATTATTGATTTTCTTTCTGCTCTGGA…
MSH6-9	TTCTGCTCTGGAAGGATTCA	TGATACATCCCTCCGTTCTT	2	48027699	48028206	507	TTCTGCTCTGGAAGGATTCAAAGTAATGTGTAAAATTATAGGGATCATGGAAGAAGTTGCTGATGGTTTTAAGTCTAAAATCCTTAAGCAGGTCATCTCTCTGCAGACAAAAAATCCTGAAGGTCGTTTTCCTGATTTGACTGTAGAATTGAACCGATGGGATACAGCCTTTGACCATGAAAAGGCTCGAAAGACTGGACTTATTACTCCCAAAGCAGGCTTTGACTCTGATTATGACCAAGCTCTTGCTGACATAAGAGAAAATGAACAGAGCCTCCTGGAATACCTAGAGAAACAGCGCAACAGAATTGGCTGTAGGACCATAGTCTATTGGGGGATTGGTAGGAACCGTTACCAGCTGGAAATTCCTGAGAATTTCACCACTCGCAATTTGCCAGA…
NF2-1	GAGTGAGGACGGTGACA	TCTAGCTACACCCATAAGATGATA	22	29999566	30000191	626	GAGTGAGGACGGTGACAGCCACGCGCGCGCGTACGCGCCCGATGCAGCGCGGCCCCGTGACCCTAGTCGGCCGCTGAGAGGCGCGCGGAGTCTGGGCCGCTGCCGTCTAGGGGTCCCGTCCCGAGGCGTCCCCGGCATCTCCGGCCCGAATCCCGGAGTGCCGGGTCGCGCCTGCACCGAAGGTCCCGGCTCCTGTGCCCTCCCTGCAGCCGTCAGGGCCCGTCCCCCAACTCCCCTTTCCGCTCAGGCAGGGTCCTCGCGGCCCATGCTGGCCGCTGGGGACCCGCGCAGCCCAGACCGTTCCCGGGCCGGGCAGCCGGCCACCATGGTGGCCCTGAGGCCTGTGCAGCAACTCCAGGGGGGCTAAAGGGCTCAGAGTGCAGGCCGTGGGGCGCGAGG…
NF2-10	GTTTACTGCTACCTGCAAGA	GATGACATCCCACCAGGTA	22	30064215	30064604	390	GTTTACTGCTACCTGCAAGAGCTCAAACTGCTATGGCACTAGTGGGCCAGTAGGCAGTGAAGTAAATTTGTGGATATTAACCTTTTTGTCTGCTTCTGTGGCCACAGATTCTCCAGCTATGTATCGGGAACCATGATCTATTTATGAGGAGAAGGAAAGCCGATTCTTTGGAAGTTCAGCAGATGAAAGCCCAGGCCAGGGAGGAGAAGGCTAGAAAGCAGGTGAGCACAACCTTGTTTTAACTGATGATGTCACTGTGTGGTCAGTCCTGGCCTGGGAGGCGAGGAGTGGTCATGGGCTGGCAGGAGTCTTTTGGCCGTGGACATACCTGCTCTTGTTTTATACCTTTTGGATCTTCATTTGCCGATGCCTACCTGGTGGGATGTCATC
NF2-11	TTCAACTCTGCAACTGGTTT	TTCAAAGCAAACGCTGCTA	22	30067629	30068042	414	TTCAACTCTGCAACTGGTTTAGAAGGACGGGGTGGGGGGCAATAAGAATGACCCTGGCTACCTAAAGGAAAGGGAAGGAAAAAGGTCCCAAAAGGGGAGACTGGAGATGGGGCATCTTTGGGCCCTTGTGGCACCCTAGGTCTCGAGCCCTGTGATTCAATGACTGTTTTTCTTCACCCCTCGCAGATGGAGCGGCAGCGCCTCGCTCGAGAGAAGCAGATGAGGGAGGAGGCTGAACGCACGAGGGATGAGTTGGAGAGGAGGCTGCTGCAGATGAAAGAAGAAGCAACAATGGCCAACGAAGCACTGGTGATTTCTGAGGGGCTGGGGTTCCAGGAGGCTACTTGGGGACTTCCTTGGCTTTTCTGGAGCTTGGTCTCCTGAAAACCATGAGTTAGC…
NF2-12	TCTCAGTGTTCAAGGCAGAT	AGCACCAGTCACCATCAG	22	30069182	30069631	450	TCTCAGTGTTCAAGGCAGATCTGGGCGGGAGAACAGCACATGATCCCACTTCAGCTAAGAGCACTGTGCCCTCCAGATGCGGTCTGAGGAGACAGCTGACCTGTTGGCTGAAAAGGCCCAGATCACCGAGGAGGAGGCAAAACTTCTGGCCCAGAAGGCCGCAGAGGCTGAGCAGGAAATGCAGCGCATCAAGGCCACAGCGATTCGCACGGAGGAGGAGAAGCGCCTGATGGAGCAGAAGGTGCTGGAAGCCGAGGTGCTGGCACTGAAGATGGCTGAGGAGTCAGAGAGGAGGTGAGGGGGCACCGGGCACCAGACTGGCGAGGAGGCTGGCGAAGGGCCGCAGACCAGCCTGCCCTGAGGCTGAGCTCTACAGCAGTTGTCCTCAAGCTGCTTGCC…
NF2-13	GGTCTGGTTTCTCTCATTCC	AGAGAACATCACCAGGACTA	22	30070565	30070982	418	GGTCTGGTTTCTCTCATTCCCCACCAGTTTTCCTGCTCTTCCAGTTTAGATTTACCAACTCAAACAAAAGTCCTCAGGAATGTTGTCCTTGCTTGGAAGTTCTGATTTCATGTAAATATCCCTGTCTCACTGTCCTTTTTCACCTCTTTGGGTGCCATCCTCAGGGTTAGCCCAGGTCCCTCCTCTGCAGGGGTGGGGTGGTGTCTTTTCCTGCTACCTGCCCTCTTCTGTGAAGCTGACATCTCATCCTTTCCTTGCAGGGCCAAAGAGGCAGATCAGCTGAAGCAGGACCTGCAGGAAGCACGCGAGGCGGAGCGAAGAGCCAAGCAGAAGCTCCTGGAGATTGCCACCAAGCCCACGTACCCGGTGAGCCTGGGGGCCACCAGCTGGGGCTGCCTT…
NF2-14	GTGGGACCCGAGTTGTG	TTCAGAATGAATGCTGATCTGT	22	30074067	30074511	445	GTGGGACCCGAGTTGTGCCCATTGCCTCTGTGGCTGCTGGAGGATCGGTTGTCAACACAGTAGTGTCCTTCTGTGCTTGTATGACCCAAGCTCCTAATCCGAAATTTCTCATTAACAGCCCATGAACCCAATTCCAGCACCGTTGCCTCCTGACATACCAAGCTTCAACCTCATTGGTGACAGCCTGTCTTTCGACTTCAAAGATACTGACATGAAGCGGCTTTCCATGGAGATAGAGAAAGAAAAGTATGTAGCCCCCTGTGCCCTGCTGTGGGCAGCTGTGAACTAGACTGAGTGATTGGGGCCTTGGGAAGCTGGGGCAGAGGTGAGAGGTCGCTGCAGCAGCCTGTCATTACTCCTGCAAAGGTTTGCTCTGCTCTTACACCCTGGAGGAAGAAT…
NF2-15	CAGGCCTCAAACCCTAGAT	GCTACTGAGGAAACCAGATG	22	30077318	30077674	357	CAGGCCTCAAACCCTAGATCGCACACCAAGCAGCTTGTGGGCCGCAGAGCACCTGAGCCGTGTCTCACTGTCTGCCCAAGCCCTGATGCATGATACCCTCTTGCCGGCAGAGTGGAATACATGGAAAAGAGCAAGCATCTGCAGGAGCAGCTCAATGAACTCAAGACAGAAATCGAGGCCTTGAAACTGAAAGAGAGGGAGACAGCTCTGGATATTCTGCACAATGAGAACTCCGACAGGGGTGGCAGCAGCAAGCACAATACCATTAAAAAGGTACCCAGGGTCTCTTTCTTGTATTTTGCTGATCAGGACCATCATTAATGAAATGTGCGGTTGGCATCTGGTTTCCTCAGTAGC
NF2-16	TTTCAGGCCTATCCAAGCAT	GGAACGAGGCAGTCTTCTG	22	30078911	30079272	362	TTTCAGGCCTATCCAAGCATTTTGCAGATGGCACTTATGGCATTGTTGATATCACAGGGTATGTTTTTGTTTTTCTTCATTTTATTTTGCTGGTTTAGCCTCAAGCCCAAGGCAGAAGACCTATCTGCATTTGAGCCCTCAAAGTAGGTTGTTCCCAGGTACTCTCTATGTGGTGATGGTGCTGCCCTCTGTGATACTAACCCGTGCATGAGCTTGCCTGTCTCTGTCCTCGGGCCACACTGAGCCCTTACGAGGGCAGGTGGTGCCTGGGTACTGGCCGCAGCATGCTTTGAGTCTAAAAGTAGGCACCCACCCTGTGAAGCCAGACCAGCCTCCAGGGCCCCAGAAGACTGCCTCGTTCC
NF2-17	ACAGAGCGGAGGTCTTGT	CCCACATTAGACAAAGGAAGAC	22	30090691	30091059	369	ACAGAGCGGAGGTCTTGTGCCCTCTCAGCTTCTTCTCTGCTTTCTTACAGCTCACCTTGCAGAGCGCCAAGTCCCGAGTGGCCTTCTTTGAAGAGCTCTAGCAGGTGACCCAGCCACCCCAGGACCTGCCACTTCTCCTGCTACCGGGACCGCGGGATGGACCAGATATCAAGAGAGCCATCCATAGGGAGCTGGCTGGGGGTTTCCGTGGGAGCTCCAGAACTTTCCCCAGCTGAGTGAAGAGCCCAGCCCCTCTTATGTGCAATTGCCTTGAACTACGACCCTGTAGAGATTTCTCTCATGGCGTTCTAGTTCTCTGACCTGAGTCTTTGTTTTAAGAAGTATTTGTCTTCCTTTGTCTAATGTGGG
NF2-2	CTTTGCAGTGATTAAGCCAT	AAACTGGAAAGCTCACGTC	22	30032529	30032917	389	CTTTGCAGTGATTAAGCCATTAAGCTCTAATTGGTATTTTCCCACTCATGGGTTTGTAAAGGAAGCTTTAAAATTATTTAGGAATTCAGTCCTCATCAGCTGTCTTAGTGTCATCCCCACGTTTTGGAACCTGAGAGTGGAGAGTGCAGAGAAAAGGTTTTATTAATGATTTTTGCTCACAGTGTCCTTCCCCATTGGTTTGTTATTGCAGATGAAGTGGAAAGGGAAGGACCTCTTTGATTTGGTGTGCCGGACTCTGGGGCTCCGAGAAACCTGGTTCTTTGGACTGCAGTACACAATCAAGGACACAGTGGCCTGGCTCAAAATGGACAAGAAGGTTGGGCTAGAACTCGATGAAACTGGTGGGGCTGACGTGAGCTTTCCAGTTT
NF2-3	GGCCCTGAGAACATTTATGC	ACTCCTGGGCAAGTTCTC	22	30034808	30035251	444	GGCCCTGAGAACATTTATGCCTTAATCCTAGCTCTGCTCACTTCTTGGGGCTATTGATTAATTTGTTTCAGAAACACCATAGGAAGTGAATATTACCTCTTGCTATAGGTGACTTTGTGAATACTTCAAACTGTAAAATCACAACTTTCAGGAAATGTGATAAATTTAGTGGGAAAAAAATTTAATGCACGCCTTGCAAAGGCTTCTTTGAGGGTAGCACAGGAGGAAGTGCCAATATAGTGTGTTTGTCTTTTGCTCTGCAATTCTGCAGGTACTGGATCATGATGTTTCAAAGGAAGAACCAGTCACCTTTCACTTCTTGGCCAAATTTTATCCTGAGAATGCTGAAGAGGAGCTGGTTCAGGAGATCACACAACATTTATTCTTCTTACAGGTACA…
NF2-4	CATAGCCGTCATACCAGTAAC	ACAGTGACAGTGGTTCTTCA	22	30037986	30038434	449	CATAGCCGTCATACCAGTAACTTCTGTGACTGAACTCTCCACCTGTCTGCATCAGTAAAAAAAAAATTGTACCCTTTGTCAGAAAATTATTAACAGGCTGCTCTGGCAGCCCTCATTAGAACGCCGTGAGGCCATCTGTTGTGATCAGCCTACACACCTCACTTCCACTCACAGAGTATCATGTCTCCCTTGTTGCTCCTTTCAGGTAAAGAAGCAGATTTTAGATGAAAAGATCTACTGCCCTCCTGAGGCTTCTGTGCTCCTGGCTTCTTACGCCGTCCAGGCCAAGGTAGGCTCAAAGAAGAAAAATGTATTTTTCCTGGGCGTTAATTTGGGTCATGGGATCACTCCTATCTTCTCTTTCTTTGGGTTTTCTGTACTTCAGAGAGACTTGCCCCA…
NF2-5	ATGCCCACATTTCCATACAA	TTCAAGTCCTTTGGTTAGCTT	22	30050381	30050790	410	ATGCCCACATTTCCATACAAGTGTCACATTCTTGTTAGCACATCACCCATCCATCTCTTACAGGATTATGCAACTCAGTTCATAGATATAATCAGCTTTGTATTTTCATTCAAGGATAACAAACTAGCAAGGTTGAAATCTTGACTTGTCATCGGAATTGAATTGCTCCCTGGAGCTGGGAGGGAATGAGATTGGTCCAGCTCTGTTCAGAAATGGCAGTTATCTTTAGAATCTCAATCGCCTGCTCTCCCTTTCTTCTTTCCAGTATGGTGACTACGACCCCAGTGTTCACAAGCGGGGATTTTTGGCCCAAGAGGAATTGCTTCCAAAAAGGGTAAGAGATTAAATTCCCTTTTCAGGAAGACATAGCAGATATGTGGTCTAAAAGAAAGCTAACCA…
NF2-6	AAGTGGCAAACAATACCAAAT	TTGACAGGCAGTACACATAC	22	30051518	30051891	374	AAGTGGCAAACAATACCAAATTTACTTCATGTGTAGGTTTTTTATTTTGCTCTATTTTTTGGTAGGTAATAAATCTGTATCAGATGACTCCGGAAATGTGGGAGGAGAGAATTACTGCTTGGTACGCAGAGCACCGAGGCCGAGCCAGGTGAGGCCCATTCATTGTTGGTTTACATTCCTTTATGGGCTTTTTTTTTTTTTTTTGCCTTAAAGAACTGCAAAACTAGGACATGCTTGTTAAACAAAATGCAGTACTGAAGTCTATAAAAGAAAAGGGGAGAGCTGGGGAGCTGGGAGTAACGTTGGTCTTCAGTTTTGTGTGTGTCCTTTTCTAGTACGTATGACATAAAGTAGGTATGTGTACTGCCTGTCAA
NF2-7	GCTTGACCTCAGTGTGTTTA	AAGAGTCTATCGCCTTGGAA	22	30053989	30054355	367	GCTTGACCTCAGTGTGTTTAATAGACTCAGGGCCGGGCAGAGCTTTGCTGGTGTCTGCTGTGGCTTTTGTCTTCTGGCAGCGACGTGGCTCTAGAGGAATGGCAGGGTCAGAATGCTTGATTTGGTGCCCACCCGCTCTCCACCCATCTCACTTAGCTCCAATGACAGTGTCTTCCGTTCTCCCCACAGGGATGAAGCTGAAATGGAATATCTGAAGATAGCTCAGGACCTGGAGATGTACGGTGTGAACTACTTTGCAATCCGGGTGTGTTGAAACCTCTCTGAGCTCCTTGTGTAGTAGACAGAGACTGAGTGAGGGCCAGACTGCTAAAATGGTTACTTCTTCATTCCAAGGCGATAGACTCTT
NF2-8	TGACAGTGTGTGCCAGATT	CCTCAAAGCCTGGGAATTAAA	22	30057105	30057454	350	TGACAGTGTGTGCCAGATTCTTTGGAAGGTTGAATAAAATTTTGAGCCTCAGCTGGCGCTTACAGTAGCTGTTCTTATTGGATCCACAGAATAAAAAGGGCACAGAGCTGCTGCTTGGAGTGGATGCCCTGGGGCTTCACATTTATGACCCTGAGAACAGACTGACCCCCAAGATCTCCTTCCCGTGGAATGAAATCCGAAACATCTCGTACAGTGACAAGGAGGTAGGACATGTGTGTACTGCAGATGGGTCCAGCAGATCTTTCCCTGTCTGCCCCCCTCACTGGAGCCTCCCCAGCCAGGGCATCTCCTTGTTATTCATAGAGTCCTTTAATTCCCAGGCTTTGAGG
NF2-9	GCTCCTAATTCCCTGAGGTT	GCCAAGTGAGATACCATTCT	22	30060815	30061172	358	GCTCCTAATTCCCTGAGGTTTAGTGCCTGGATACTGGGAAGCCAGGACAAGGCATAACTTCATGCTGGTCTGTGGCCAGTGTGGTTGCGCATTTGTGGAATTTCCAATTGCTGGTAACATTCCAGGCTGTCGGACTGAAACTGTGTTCTGCTTCATTCTTCCAGTTTACTATTAAACCACTGGATAAGAAAATTGATGTCTTCAAGTTTAACTCCTCAAAGCTTCGTGTTAATAAGCTGGTAAGTTGAGATCCTGGTTTTCATTACTGATAATGGTAGCTTTTCTGAGAATTGAATACTTCTTTTTAAAGGATATCAGAGTGACATCTTGTGAAGTATAGAATGGTATCTCACTTGGC
NOTCH1-1	GCGCCGTTTACTTGAAGG	AACCAATACAACCCTCTGC	9	139390516	139391230	715	GCGCCGTTTACTTGAAGGCCTCCGGAATGCGGGCGATCTGGGACTGCATGCTGGTGGGAGGGCTGGAGACGCCCTCGGACCAGTCGGAGACGTTGGAATGCGGGGACGAGCTGGACCACTGGTCAGGGGACTCAGGGGACGGGGTGAGGAAGGGGTGCTCAGGCACCTGTAGCTGGTGGCTGGGGGTGTTGTCCACAGGCGAGGAGTAGCTGTGCTGCGAGGGGGGCGTCAGGAACTGGGCTGCGGTCACGGGTGGGACCAGCGAGGATGGCAGCGACGTGGGCAGGGCGGGGCTCTCCTGGGGCAGAATAGTGTGCACCGCCAGGCTGCTGGGGCCCAGTGGCTGCACGTCTGCCTGGCTCGGCTCTCCACTCAGGAAGCTCCGGCCCAGGTGGCCGC…
NOTCH1-10	CGGAACCTCCGTCTCTTT	CAAGGACCACTTCAGCGA	9	139398989	139399535	547	CGGAACCTCCGTCTCTTTTACCATAAAGTGGGGAGAGTACTGCTTGCCATGGCGCCGGCCGTGAGGGGCAGGGAGGCCGTCGGGGAGGGCCCAGGAGAGTTGCGGGGATTGACCGTGGGCGCCGGGTCTCACTCACCCGCGGACGTCCATGGGGTCCAGCTCCCTCCGCCGCCGCCCACCCTCGCTGCCACCAGGGAGCAGCGAGGCCTTCACCTGGCCCAGCAGGGCGTCAGGTGCGGCCCAGCCCTCGGCGGCACGCTTGATGGGGTGCTTGCGCAGCTCCTCCTCGCGGCCGTAGTAGGGGAAGATCATCTGCTGGCCGTGTGCGTCACGCTTGAAGACCACGTTGGTGTGCAGCACGCGGCTGAGCTCCCGCAGGAAGTGGAAGGAGCTGTTGCG…
NOTCH1-11	GGTACATGCTCCGCACA	GTGACTGCTCCCTCAACT	9	139399446	139399918	473	GGTACATGCTCCGCACAGTCCAGCCCGTCCCACTCGCACTCCGCGCTGTTGCAGCCCTGGTCGCAGTGCCCGTCGCTGAAGTGGTCCTTGCAGTACTGGTCGTACAGGGGGCTGTGGGGGGCGGGACACGCTCAGGCCGCCTTCCTCGGGGGGCCTCGCACCCGCCGTCCGGTGCCTCCAGCCCACTGGCCAGCCGCGGGGGACGTCCCTGCACCCCCTGAGCAGAGCCTTAGAACTGCATGCTGGCCTCCGGGCCCAAGCCAGGCCACATCCAAGTTCAGGTCCTCCCTCAGCCCCATGAGCCCCGCAGCCTTACTTGCACTGGCCTTCCGCACGCTGGCAGTCAAAGCCGTCGAAGAGGCAGCCGGCTGAGTTGCACTGGCTGTCACAGTGGCCGTC…
NOTCH1-12	GTGGCCGTCACTGAAGTA	CCTCCCAGGTTAGAGGAGA	9	139399836	139400445	610	GTGGCCGTCACTGAAGTACTTCCAGCACTGCAGAGACTGCGTGCAGTTCTTCCAGGGGTCATTGAAGTTGAGGGAGCAGTCACCGCCGTCCCAGCCGCACGCGTGGTTGTTGCACTGCAGGCTGCAGACCTTGTTGCCCGCGTCCTCCTGGCACTCGGGCAGCTCGCACGCCTCCTCGATCAGCGGCGGGGGGATGTCGCGCCCGGCCCCACCCCCGAAGCTGTAGTCCAGGATGTGGCACAAGAGCCCGTTGAATTTGGCGGGGCACAGGCAACGGTAGAAGGGGCTCTCGGATGTGGGCTCACAGGTCCCCTGGTTGTAGCAGGGGTTGCCGCCCAGGCAGGGGCTGCTGGCCGGGAACTGGCATTCGGGGCCCGTGAAGGGGCCCAGGCACAGGCA…
NOTCH1-13	GGGATTGGACAGGCACTC	GAGGCATCCAGGAACCAG	9	139401244	139401676	433	GGGATTGGACAGGCACTCGTTGACATCCCCCTCACAGCGCTCACCCACGAAGCCCGGCGGGCAGGTGCAGCTGTAGCCGCCCACCTGGTCCACGCAGGTGCCGTTGTTAAAGCACTTGGGGCTCCGGGACACGGGGTCAACGGGGGGATTGCAGTCGTCCACGTTGATCTCACAGTGCACACCTGCGGGGCCAGGTTTCGTCAGTGGCCCAAGCCCGCCACACCCCGGCCCTGCCGTGCCGCGTGTCCGTCCCGGAAGACGAGCGCTCAGGTCTGGGGCTGCACGGACACTCGGGAGAGGCAGGTGTCAAGGGTGCCGTGGAGACGCCCTTCCCACTGGGACCCCCGCTCTGGGCCCTTTCCCTGGGCAGCTGTGAGTCGGCCTTGGCCTCACACAGGA…
NOTCH1-14	GGGCCTATCAGGTTCAGTTT	CTTTACTGCGACGTGCC	9	139402301	139402735	435	GGGCCTATCAGGTTCAGTTTTCTCCACTGGGCCAGCTCCCAGCCAGGGCCTGGTGTGTGGCAACACTCGTGCCGGCCACAACCCTTACCCTAGGAGGGACCCCCACCTTGCAGGAGTAGCCGCCCAGGTAGTCCGTGCAGGTGGCCCCGTTCTGGCAGGGGCTGGGTGAGCACTCGTCCACCAGGTCCTCACAGTAGCTGCCTGTGTAGCCCGCCTGGCAGCGGCAGTGGTGCGTGTTGCCCGCGTCCACACAGAGCCCTCCATGCTGGCACAGGCGGGCAACGTCAACACCTGCGGGGGATGGGGTGGTAGACAGGTGAGGCCCAGGCCCACAGAGGACCTTGATGGGCTGGGACCCGAGCTGGGTGGGCACAGCAGGTTACCTTGTCGCTGCGCAGC…
NOTCH1-15	CCACCAGGTCCTCACAGTA	TTGGCAGATGTGCGTTCT	9	139402478	139402913	436	CCACCAGGTCCTCACAGTAGCTGCCTGTGTAGCCCGCCTGGCAGCGGCAGTGGTGCGTGTTGCCCGCGTCCACACAGAGCCCTCCATGCTGGCACAGGCGGGCAACGTCAACACCTGCGGGGGATGGGGTGGTAGACAGGTGAGGCCCAGGCCCACAGAGGACCTTGATGGGCTGGGACCCGAGCTGGGTGGGCACAGCAGGTTACCTTGTCGCTGCGCAGCCACCTCACAGGACACGCTGGGCACGTCGCAGTAAAGGCCGGTCCAGCCGCTGGGGCACTCGCAGCGGTACTGGGTGTGGGTCTGCCAGCATTTGCCGCCGTTCTTGCAGGGCGAGGAGTCACACCAGTGCACAAGGTTCTGGGGACAGATTGGGGTCAGCTGGGTGCCCGCGCCCCG…
NOTCH1-16	AGAAACCTGGGATTGAAACG	CCCTAGGGTTGAGCAGAAG	9	139403114	139403627	514	AGAAACCTGGGATTGAAACGAAGGTGCCTGCTGCTTCCGCATCAGGTTCCTTCACCGGCTGCTCAGATCCCCAGAAACCCTCTGCCCGGGGGTGTGGGGGTGACCCCGAGCCGACACAGTGGGACCTGGGGTGACCGTTCCCACCTCCCGCAGGTAGGCACCCACCCAGGGCCCCTCCTTCGGGCACCTCTGTGGCCGGCGCACTCACCTGGCAGTTGGGGCCAGTGTAGCCCTGGGGGCAGGTGCACCTGTAGGAGCCGCAGCCGTCCTGACAGGTGCCGCCATGCAGGCAGGGCTGTGAGTCGCACTCATTGACATCGTGCTGGCAGTAGCTGCCCGTGAAGCCGGGTGGACACAGGCAGGTGAACGAGTTGATGCCGTCCACGCAGGTGCCACCGT…
NOTCH1-17	ATGCAGCCAGCGCTAAG	GAGGCAAGAACTGTCTCTCC	9	139404060	139404708	649	ATGCAGCCAGCGCTAAGTGCCCAGCCGGCCTAGGCGGACGCCTGCATGGTGTGCCAGGCTGCCAGCTACTGCGTGTGGCCCGCACCGCCCGTTCCCTTCCACGGCCTCACTCGAGCCCCGCACACCTCTCTGTGCAGTCAGGCGTGTTGTTCTCACAGTGGATCCCGCTGAAGCCTGCGGGGCAGGTGCACGTGTAGCTGTCCACGCAGTCCGTGCAGTTGGCCCCGTTGCGGCAGGGGTCACTGGCACACTCGTTGATGTCCTCCTCACAGAAAGTGCCCCGGAAGCCGGGCAGGCAGTCGCAGAAGGCCGTGTTGATGCCGTCTGTGCAGGAGCCCCCGTTGTGACACGGGTCTGGGAGAGGACGGAAGGGTGAGTGTGAGGGGCAGGCACAAACCC…
NOTCH1-18	GCTCTCGTGACTCTTCCG	AGTTCCTGTGACCTTCTTAGG	9	139404877	139405425	549	GCTCTCGTGACTCTTCCGCGAAGTGCAGGGAGGAGCAAGCCGGCTCTGGGGCCCTCCTGAACCACCCTGGCCATCCCTCAGCACATCCCCCACACCTGACCCAACCCTCCCCGGCCACACTCCGGCCTCCCTGGGTGCTTATGGCCAGCACCATGCGCACCAACCCTGCCCGGGGGAACTGAGGCCTGAGAGCTTCCTGGAGGAGGCCAGAGCCGCGGGGCTACTCACTGGGCCGGCAGTCGTCGATGTCGGTCTCGCAGTTGCGCCCACTGTAGCCGGCCTGGCAGTGGCAGCGGTAGCCGCCGTGGGTGTTCTGGCAGGATGCGCCGTGCCGGCACGGGCTCAGAACGCACTCGTTGATGTCGACCTCACAGGTCTGCCCTGCGGGGCAGGAGGAGG…
NOTCH1-19	GAGTAGGCTTCCGTGACC	CGATTTGGGAGATCCCTCT	9	139405357	139405782	426	GAGTAGGCTTCCGTGACCCCAGGACCATCCCCTCTCCCCTAATTTTGGCCTAAGAAGGTCACAGGAACTGGAGTTGGGAACGGTGCTCCCAGGTCAATTCCTGATTCCAGAACTTCTCCGACCAGGGCCTCCTCAGCACCCACCAGCTCCTCTTCAAAGACTCATCTAGCCTGCCTGGGAGCTGCCTGTGTCCCGCAGACATCCTGACCTCCCATCCCAGCCCTCACCGGGCCCTGGCCAGCCTCACCTTGCCAGCCCGTGGGGCAGACACAGGAGAAGCTCTCATAGTCCTCGGATTGCCTGCACTCCCCGCCGTTTCTGCAGGGGCTGGGGGCACACGGGGCCAGCACCACCTCACACGTGGCACCTGCGGGAAGGAGACACACGTGACCCCGGGAG…
NOTCH1-2	TCGCATTGACCATTCAAACT	CGCATGCATCACGACATC	9	139391265	139391881	617	TCGCATTGACCATTCAAACTGGTGGACCCGCCCACAGTGAAATTCAGGGCCCCTCCGCTGCTGGAGCCCAGGACGGTGCTGGTGCCAGAGGCCACAGGCAGGTGGGAGAGACGAGGTGGGCCAGTCTCAAAGGCCAGCCGGCCGCCCCCACCCAGCGCCGCCATCTCGGGCTTGGCCGCCACGTTCAGGTGCCCGATGCCCAGGTGGGTGTCGGGCATCCCAGGCAGGTGGTTGAGGGGCACGGACGGAGACTGCTGGAACGGGGAGGGCAGCAGTGGCGGCGAGGCCACGTCTGACAGGTAGCCATGGGGTGACTCCAGGGAGTCCACGGGCGAGAGCATGCCGGAGCTGTCCAGCAGGCAGCCCTTGCCGTCCTGGGACTTCTTCCTCCGTGCCTTG…
NOTCH1-20	GAAAGCCACCACTTTACCC	CGTTTCTCAGTGCAGAGG	9	139407318	139407829	512	GAAAGCCACCACTTTACCCTCCAGTCACGGCTTCCCAGGCCGCCCCCACCCCTGGCCCCACCCTCTCCAGCACAGGCTCCGCCCTCTCCAGCACAGGTCCCGCCCCTCCCACATAGGCCCCGCCCCCTCCAGCACAGGCCCCACCCACCCCTCACCTGTGTAGGGCAGCAGGCAGTTGCACTTGTACCCGGCAACGTCGTCAATACACGTGCCCTGGTTCAGACATGGGTTGGACGCACACTCGTTGATGTTGGTCTGGCAGTTGGGACCTGGAGGGAAGGGGACAGCACTCGGCATGTCCAGCACTCCCAGGCACCTTGGCAGGGCCCCACAACAGCAGCCCTGGGCCTGCTCCCCACCCCAGGCCCCTCCTCATCTCCAAGAGCCAGAGGCCTGGAG…
NOTCH1-21	CAGGGTTTAGGACTGATGTG	TTTCTGACACCTGGAAGGAT	9	139408916	139409282	367	CAGGGTTTAGGACTGATGTGTCCCCATGATCGGCCCCGCCGCATACCCGTTGAGGCTGTCCCGGCAGGCCCCGTGGACGCAGGGGTTGCTGTTGCACTCATTGACCTCAGACAGGCAGGTGGGGTCGTGGTAGCCCTCGGGGCAGCGGCAGGTGAAGCCATTGATGCCGTCCTCGCAGGTGCCCCCGTTGTGGCAGGGGTTGCCCGCACACTCATCGATGTTGATGTTACACATGCTCCCTAAGGGCAGGGCGGGTCAGACTCCGAGGCCCAGCGCCCAGGGGGTCCCACCCACGTCAACCTCGATTTCCCTGTCTGTTGAGCCGGGGCGATCACCCTTCTGGCCACATCCTTCCAGGTGTCAGAAA
NOTCH1-22	ACCTTGACCTCTGAGCAC	GCCAGTCCTAAGTCTTCCT	9	139409690	139410211	522	ACCTTGACCTCTGAGCACAGTGCAGTCAGCCCCCACGTGCAGGGCCGCTCACCTGTGTAGCCCGGCTCACAGGCACACTCGTAGCCATCGATCTTGTCCAGACAGGTGCCCGAGTCGCAGGGGCTGCTGGCACAGTCATCCAGGTTGATCTCGCAGTTGGGTCCTGAAGGGGTGGCACGTGTCGGTCAGTCCTCAGGCCCGCCCTGCCCACTGGCCCCCCGCCGGCCACCCGCCTGGCCGGCCACCTGTGGTCCCCTTCAGGCAGAAGCAGAGGTAGGCGTTGTCGCGGTCCTGGCAGGTGCCCCCGTGGCGGCAGGGCTGGCTGGAGCACTCGTTGATGTTGGTCTCGCAGTGGTGGCCCGTGTAGCCTGGGCGGCAGAGGCAGGTGAAGGTGGCGAC…
NOTCH1-23	ACTCATCGATGTCCACCT	CCTAGGCTCCCAAGACATAG	9	139410130	139410874	745	ACTCATCGATGTCCACCTCGCAGTGCGTCCCCGTGTACCCTGGACCGTGGGAGGGGCGGGCACAGGAAGACTTAGGACTGGCGGCCCCCGGGACACCCATGACCAGACCTGGGGTCACCTGTGCCAACCTGAGGAGGGCTCCGAGCGTGGCATTCCCACCTACTCAGGATTGGGGCTGAGCTGTGCTCTCGGCCTCTGGACCAGGTGGCCCAGACCAAGGTGTCCATGACCTTGTCAGTTTCACTGCCCTGAGTGCCCTGTCCCGTCCCCAGTCCCTCCCCGCTGGTGGGCGCCAGCCCGCACCTTCCGTGCACACACAGGTGTAAGTGTTGGGTCCGTCCAGGCACTTGGCACCATTCTTGCAGGGGGTGCTGGCACACTCGTCCACATCGTACTGGC…
NOTCH1-24	CTGTGGACTTGGGACAGAA	CCAGAACCGATGAGAAGTC	9	139411898	139412539	642	CTGTGGACTTGGGACAGAAACGAACCCTGCCTCCAGCCCAGTGTCCCAGCCACCACGGGCCCCCTGCGCACCCGCTCCCCTGCAGCCCGTGGCCCCTGGCCCGGCACCCTCATCTGCCTAGCACTGCCCCCGTGCTCTGCTGGCCCTGTGGCCTGGCCTCAGTTTCCCCATGCCCTGTGCAGGCTGTGGGCCCAGAAGGCATGGAGGCTGGGGAAAGCGGAAGCAACCCACAGATGTTCCCGGGGCTGCCCCTCCAAGGCTGCCCAGCCTCGACTCGGTTTCCCGCCCTGGCCCCGGCCGACGCACCGGGCATGCAGATGCACTGGAACTCCCCAATCTGGTCCAGGCAGGTGGCGTCGTTCTGGCACGGGTTCGAGACGCACTCGTTGACGTCGATCT…
NOTCH1-25	CCCATCTAACTGGGCACC	CCCAGGATAACCTGAAAGGG	9	139412487	139412950	464	CCCATCTAACTGGGCACCCCCTGAAGCCAGAATCGACTTCTCATCGGTTCTGGGGCCAGGCTGCCACCCCCACCTGGCCGCACCCCCTGTGCTGGCACCTACCCAGCGAGCACTCATCCACGTCCTGGCTGCAGGCCGGGCCCGTGTACCCCGAGGGGCAGGTGCAGATGGCCTTGCCATTGACAGGGTTGGTGTCGCAGTTGGAGCCCTCGTTACAGGGGTTGCTGATGCATGCGTCGTTGAGGTGGCACAGCAGACCTGGGCAGGCAGCGGCGGTCAGTGGGCACGGCCCCTGGGCCAGGCATGGCACACCACCCACGGCTGGGGTCCAACCCCACTGACACCCCAGGAGGAGCTGCCCGCCGTGACCCCGTCGGGCATCCCGTGACACTTGGGACG…
NOTCH1-26	CGTGACACTTGGGACGTT	TGCAGAGGAAGGAGTGATTTA	9	139412870	139413429	560	CGTGACACTTGGGACGTTCCGGGGGACTCACAGCGACCACCGGCCTCCCTGACCAGAAAGGCCCTTTCAGGTTATCCTGGGTGCAGGAGGGCCACAGTCCCTGGGTGAGGTCACACAGCTCAGGCCTGGCCCATGTGAGCCCCCTGCGCCCACCTGGGCCTCAAGGCACTCACCTGTGCGGCCATGGGGACACTCGCAGTAGAAGGAGGCCACACGGTCATGGCAGGTGGCGCCGTGGAAGCAGGCGGCGCTGGCACAGTCATCAATGTTCTCGCTGCAGTCCTCACCAGTCCAGCCGTTGACACACACGCAGTTGTAGCCACCGTGGGTGTTGTGGCAGGTCCCGCCGTTCTGGCAGGCATTTGGCATCAGCTGGCACTCGTCCACATCCTCGGTACA…
NOTCH1-27	GCCTGTGAGTGCAGTTTAGT	TGTTTAGCCAGTCCTGTCC	9	139413819	139414227	409	GCCTGTGAGTGCAGTTTAGTAAGTGGGTAGCAGCCCCGCCCCGGCTACCCCGCCCTGCGGCGACCCGTATACGCGCCTGTCCACTCTGGCGGGCAGCGGCAGTTGTAGGTGTTCACGCCGTCCACACAGGCACCCCCGTTCTTGCAGTTGTTTCCTGGACAATCGTCGATATTTTCCTCACAGTTCTGGCCGGTGAAGCCTGCCGCAAGAGGGGCCGGGTCAGCCTCTTCCCTGAGGTCCAGTCCGGCTCCTGCCTGGACCCCCGACACACTGCTCTGGACACAAGAGCCTGGCCTCCACGGCCCTGCCCTGGGGCCCCCGGGGTCTGTGCCCGTCCCCTGCCTCACTCCAGTGCCCAGAGGGACACGCCCTGCTTGAAAGAATCATTTTGGACAGGAC…
NOTCH1-28	CCATGGCTTGGGAAGTGAT	GATGTCAACGAGTGTGGC	9	139416914	139417512	599	CCATGGCTTGGGAAGTGATGGTGCCCCCGCAGCTCCCACGCCCTCTCCGGCCCCAGCCCCACTGCAGGGGAAACCCTGGGGGTTGCGCAAGTCAGGGTGCCTGCACTGGGGGGAGGCAGGGCGTCCTACAGCTCGAATGTGAGTTCCGGGAAACTCCAGAGACACGGGCTGGCACCTGGACCCTGTGCAAGCCTCCTCCCAGCGCACACCCCGCTCCAGACGCGTCCCCCCGACACCACACGCAGTCTGGGGAACTCGCCATCCCGCCTTCCCAACTCCCCGCCATGGGCCCTCCCAGGGCTGCCCCTACACCAGGCGCCCCGTTCCCACCCCCTGGGCCTGGCAGCCGGGGAGGGGCTCGTGCACCCCGGCCAGCGGGCAGCACTACCTGGCAGGCAG…
NOTCH1-29	GAGCCGACCTCGTTGT	GTTAGGGTGAAGGGTGTCT	9	139417442	139417883	442	GAGCCGACCTCGTTGTGGCAGGTGCCTCCGTGGCGGCAAAGCCCGGGCTTCTGGCCACACTCGTTGACATCCTGCCGGCAGGTGGGGCCATGGAAGCTGGGTGGGCAGTGGCAGATGTAGGAGGCCTCGAAGGGCAGGCACTGGCCACCGTTGGCGCAGGGGTTGGAGGCGCACGGGTCAGCCTGCTGGCACGATTTCCCTGGAGACAAGGGGACAAGAGGGTCGTGCTGGCCTCACTGCTCCCCGAGGCCGGGCCTTCCCTCCCTTCAGGCCACCTGGAGGTGCCAGCCTGGGCTCCACCTTAGGTGCTATCACATTTGATCCTCAGGACCTGCCGTGAGACCGGTCGCCTTTGGCAGATGAAGGACCACAGCTCCCAAGAGGCCTGAGCCTGGGCCG…
NOTCH1-3	CGCACCAGGTTGTACTC	TGGGTGGGTTTCAGAAGAT	9	139391832	139392224	393	CGCACCAGGTTGTACTCGTCCAGCAGCCTCACGATGTCGTGATGCATGCGCTCCTGTGCGATGTCGCGCGGCAGGCGGTCCATATGATCCGTGATGTCCCGGTTGGCAAAGTGGTCCAGCAGCACCTTGGCGGTCTCGTAGCTGCCCTCCCGGGCGGCCAGAAACAGGGGTGTCTCCTCCTGGGGGATGAGGGCGGGGGCCGGTGAGGGGGGCCAGGCCAGGCGTGGGGACCCTCCCCAAGGTTCCATCACCAGAGGAAGCAGCAGTACAACCTCCTCCGCGGGGTGGGGGCAGGCAGGCTGCTCCTCAGGACCCCACCCCAGCGTCCTGCAACCACCTAGCCTGACTCTTGTTAAATGTTAAGGCTTTGATACATCTTCTGAAACCCACCCA
NOTCH1-30	CCGCCAAGTACCTCAAGTT	TTCCCAAAGTTGTGCAATCG	9	139418088	139418632	545	CCGCCAAGTACCTCAAGTTGCCTGGGCAGCTGGCGGCGGGCCTGGGTCTGCCCACCCCTCAGGCTGTGGGTCCTCCCTCACCTGACCAGCCGGGCGGGCAGCGGCACTTGTACTCCGTCAGCGTGAGCAGGTCGCAGGTGCCCCCGTTGCGGCAGGGGTTGGTGAGGCAGGCATTGTCCAGGGGTGTCAGGCAGAGGGGCCCAGAGAAGCCCAGGGCACAGCTGCAGGCATAGTCTGCCACGCCTCTGCGGTCCACCACGTGGCATGTCCCGGCGTTCTTGCAGGGGGTGCTGAGGCACGGGTTGGGGTCCTGGCATCGCGGGCCCACGAAGGCCCCGCCACAGCTGTTGGCAGATGTGCCAGGGCAGTTAGTTCCCACCTGCTTCCCCAGCGCCCCCG…
NOTCH1-31	TGCCAGACTTTGTCCAATAAA	CCAGCAACCCATGATACTGA	9	139438319	139438706	388	TGCCAGACTTTGTCCAATAAAAGTCAGCACGTGACCGTGCCCAGACTCTGGGCCATCTCCAGAAGACAATGGCCTAGTGTTCTGTCCCCTGCGCGGCTGCAGAAGGCAGGGGCTCTGCCCTCGACAAAGCAACAGGTCCCGCAGGGGTGGTACTCACACGCAGGCCTCCGTGCCATTGGCCGCTTCACACTTCCCGCCATTCAGGCAGGTCTCACCGGGCTGGGAGCATCGCGGGCCTAGGCAGGGGCAGGAGAAGAGAGGTCAGTCTCACCCGCACCACCACCACCGAAGGCCCTGGTTACCCTGGGGGCGGGGACCTGCACCCAGCCAAGGGGCATCGTCCGCCCCCTACCCCGGACGCACTCTGCTCAGTATCATGGGTTGCTGG
NOTCH1-32	GGTCGGTCCTCCCTGAT	TCGACTCTGAGCCTCACTA	9	139440002	139440515	514	GGTCGGTCCTCCCTGATCCCGGGACTCCAGAACCCCACGCCCCGGGCCGCCCGCTTTTCCCTCTCCATGCTGGCCTCCCCGCCGCCCGCTCCCAGCCGTGGGGCGCGCGCGCCGGGCGCCGCCAAAGTTTCCAAAGGGCGCGGAAAGTGGGGGCTCGCGGGTGGGTGGGCGCCTACCTCGTGCGGCGAGCGCGGGCAGCAGCGCCAGGCAGAGCAGGGGCGCCAGGAGCGGCGGCATGCCTCCCCACCGGCTGCCCTCTGCGCCCGGGCGGCGGCCTCCTGCGCTGGCCGGCGGGGCTGGGACGCACACGCGCGGCGTACGGTCCCGGGGCGGCGGCGGACGGTCCCGCCCTCTCTTCCCCGGCTGGCTGGCGGCGCTGTGCTCTCGCAGGCCCCCGGG…
NOTCH1-4	GTTTGGCCCTCACTTCTCT	GGAGGGTCTCGTCTGTGT	9	139393284	139393829	546	GTTTGGCCCTCACTTCTCTGTGGATTCAGCCCTCACGTCTCCCCTGGCATCCCAGCCTCGCGCTCACCCTGTTGTTCTGCATATCTTTGTTAGCCCCGTTCTTCAGGAGCACAACTGCGGCATCCACATTGTTCACGGCGGCGGCCCAGTGCAGGGCGGACTTGCCTGCGTGAAAGAAGCAGATGGGGTAGGTTGGAGACCAGCTGGAGGCAACCCAGTCCCACCCGTCCCTGTGGCGGTCCCGCCCCACGACAGAGCAGCCGTGCCCCCGTGGGCTCACCCAGGTCATCTACGGCGTTGACGTCGGCGTGTGAGTTGATGAGGTCCTCCAGCATGCCCTCCACGGCCAGGCGGGCAGCCAGGATCAGTGGCGTCGTGCCATCATGCATGCGGGCATCC…
NOTCH1-5	GACTTCCCTGGAGAACACAG	GCCAGGAGTTTAAGCTGGA	9	139394800	139395508	709	GACTTCCCTGGAGAACACAGATGGGCCCGACGCCCTCCCCCTCGCACCTCGCTGACTGCGAAGGTCCCAGGTGGAGGCACCAGTTGTCCCGGACTCAGCTGTGCTCGGGGTCAGGCTCCCAGGGCCACGTAAGCCTGGCCACTGCCCCAGACCACCAGGCGGCCCTGAGGAGGGCAGGTGGGCACACAGGCAGCCACTGCCTACCTGGAAGACACCTTGTGCGTCGGCAGACACAGCCGCATGCAGCGGGGTGCGGCCCATGTTGTCCTGGATGTTGGCATCTGCGCTGGCCTCCAGCAGGCGCTTGGCGGCATCAGAGCGTGAGTAGCGGGCGGCCAGGTGCAAGGCGGTCTCGCCCGTGCGGTCTGTCTGGTTGTGCAGGCTGGCGCCCTGGTAGAT…
NOTCH1-6	CTAAGTTTCCAGAGTATCAACTGTA	CCTCATGGACGACAACCA	9	139396099	139396513	415	CTAAGTTTCCAGAGTATCAACTGTACCCCAGCCTCGGGGCTTAGGGGAGAGAGGCAGGTGGGCCACGGGGCTAGGGAAGCCCTGGCTGCTGGCACCCTTACCAGGCCCGCGGACATTGACGTCCATGCAGTCGGCGTCAACCTCACCCTGGGGCGGTGTGGGGGCCATGGCAGACATGCGCAGGTCAGCGGCATCCAGGTGCTGCTGAGTCCACTGCCGGTGGTCTGTCTGGTCGTCCAGGTCAGGCAGAACCACGGGCTCCTCGAACTACATAGAGGGAGTGAGCAGAGCCTGTCAGGGCAGCCCGGCAGCAGGTGCCCGGGAGCCCAGGAGCCCGGGAGCCTCGCGACTCACCCGGAACTTCTTGGTCTCCAGGTCCTCGTCCCCCCACTCATTCTG…
NOTCH1-7	AACTTCTTGGTCTCCAGGTC	GTGCTTCTGTTCTTCGTGG	9	139396457	139396875	419	AACTTCTTGGTCTCCAGGTCCTCGTCCCCCCACTCATTCTGGTTGTCGTCCATGAGGGCACCGTCTGAAGCGTTCTTCAGGGGCCTGGGGGGTGAGGGGTCGAGAAGTGAGGCTGAGCGAGCTCCCTAGGAAGCCCCCAGAGACCCCTGGCCCGGGCCTGGCGTGGGAGGTGGGCCCTGGGTCGGGAGGGGCAGACTCCCGGTGAGGATGCTCGGCCAGGTCCCACCTCCCACCGGGGACCCAGAAGCAGGGGCGGCGTCCGCTCACTTGAGGCCCACGGAGTCCTCGCCGAGGGGCTCCCGCCGCTTCTTCTTGCTGGCCTCAGACACTTTGAAGCCCTCAGGGAACCAGAGCTGGCCATGCTGCCGCCGGCGCTTGCGGGACAGCAGCACCCCGCAG…
NOTCH1-8	TTGAAGCCCTCAGGGAAC	TCTTAACAGCTCAGTGCGA	9	139396787	139397236	450	TTGAAGCCCTCAGGGAACCAGAGCTGGCCATGCTGCCGCCGGCGCTTGCGGGACAGCAGCACCCCGCAGCCCACGAAGAACAGAAGCACAAAGGCGGCCGCCGCCACGTACATGAAGTGCAGCTGCGCCGGCGGGGGCGGCTCCACGGTCTCACCTGCGGGCACGGGGGCCAGGGGCAGGTGCCCGGACATCAGGCAGCGGCTACGCAGCAGGCTGGTGGCCGGGGGGCGGCGGACTGGCTCCGCGTCCGGGCGCCTCCTCACCCACTCTCCTCCATCCCGCCCTCCAAAATAAGGTCATTTTCTACGCGATTAATCAGAATTGCAAACTATCGCTAAATTCTCTCCTGCACCAGCCGACTCTATCTGGAGACGGCTTTTACTTTTTTCTCCTTTAAGG…
NOTCH1-9	AACTGGCACAAACAGCCA	GTTGGTGGGTATCTGGGATG	9	139397545	139398013	469	AACTGGCACAAACAGCCAGCGTGTCTGGGGCACGGGGGGATGGCACCCCCTGCAGGCAGAGCCTGTTCCCGGGATGGGGCCACACTTACTCTGCACGGCCTCGATCTTGTAGGGGATGTTGAGGCTGCCCAGCGAGGCGAGCGCTCCCAGGAATGCGGCCACGTCGGTGGCACTCTGGAAGCACTGCGAGGAGGCCTGCACACACTGCCGGTTGTCAATCTCCAGGTAGACGATGGAGCTGGGCGGACAATCAGAGAGGGGCTGGGACCCGAGGCTTCCTCCTCCCCCGCCCACCGGCCAGGGATGCTGCCGCAGGACACTGAGGCCCATGACGCCACAGTCAGGACATGGTGAGGCAGCCTGGGGTGGTGGGAAGCCAGGTCTGACAGCAGCTACCCT…
PALB2-1	TTGCTTCTGCAAATGATCTTGA	GGTACAGACTCTCATTTGCT	16	23614432	23614845	413	TTGCTTCTGCAAATGATCTTGAAAGAATGGGAAACAATAACATGCCAAGCAGAATGTATAAAAATAAATATTTATTGCCATTTGAAGCTTTATGTACACCTTTAAAAGCACATGTACAAATGTGGGAAATTACAAAAATCAACCTAAAACCCTTTTTCTCAAAGTATACATAAATGTACATCCAAGATCAGTGGTGCTACCATCATTAGAATAAAAAATAAGTCTGTCTGGACATAAACAAGCAATCATTTTAAGTGTCATTCAGATATTCTCCTTTATATTTAAAACTCCAAAAAATACTAAGAGGCCCAATATATCCAGAAAATTGTGTTTTCACTTTACCCTAACTTATGAATAGTGGTATACAAATATATTTCCATCTTTTTGTCCAGCCAGCAA…
PALB2-10	AAGAGAATAGGACCTCCCATATTTA	AGTCTGTCTTGCCAGTGAT	16	23640747	23641177	430	AAGAGAATAGGACCTCCCATATTTAAAAGAAACATTTTAATGAACCTTAATTTCCCCAGAATGAACTTAATGATTACAATGAAATCATATCAAAGAAACACGTCAAACCATTCTTAAACGTGGAAGGCCCAATGCGCAAGCAAGTCATGCTGTTTACATTCACTAAGGCATTTCATTCCTTCAGAGAAAATTTCACAGAGGAAATGGATTGTACCTGTTCGACGGAATGTTTATGCAGCTCCTGGCATGTGTTTCTACAGAGCTGATTTTCTTTAAAAGTGAATGACTCAATGGGTGGAGGTGTTCCTGGCGGGACAGAGTCACAGTCACAGGTAGGTTGTCCTTGCCTGCCTGACACTTGCAGGGTGGTATGTGGTTTTGCTGGGCTGCCTGAACTGT…
PALB2-11	CAGGGTGGTATGTGGTTT	AATGTTTGGAGAGAGACATCTT	16	23641108	23641552	444	CAGGGTGGTATGTGGTTTTGCTGGGCTGCCTGAACTGTCGAATTGTTTAGTATCACTGGCAAGACAGACTGAGTCTTTCAAATGAGCAAGTTGGGGTGTGCAGCAAGTTCGTCCAGCAACTTCTGTAGATGCTTTTTCATAGGAGCCTTGAGGGCCAAAGGCTGGAGTAGTACCTAAGATGGGGAAAGCAGGTGAACACATGTCTGTGGTAGGCCTGTCATTATCATCAGGCGCAACCGTATTTAAAGGAGTATAAAGTAATATGGATGAAGAAAGGCCCGTCTTTGTATGCTGGCTTTGCGAGTTTGGCCTTTTGGGATGTGATTTTCCTGGTAGAACAATAAGGTCCTCTTCTAAGTCCTCCATTTCTGTATCCATGCGTTTAGGACTCAGTTCCTC…
PALB2-12	TGGTAGAACAATAAGGTCCTCTT	GATCCTATTCTCTTTGTCATCAGT	16	23641438	23641876	438	TGGTAGAACAATAAGGTCCTCTTCTAAGTCCTCCATTTCTGTATCCATGCGTTTAGGACTCAGTTCCTCTGGAAAAATACAGCTTCCCTCTTTAAGATGTCTCTCTCCAAACATTTTTGACTCAAAGGGCTCCACTGGTTTTTCTGAGCAGGACTTCACTTTTTCAAGCTTAAGAGGTCCAAAGTCTTCATCAGGTAACTGAAAGTCTGTGATACTGAGAAAAGACAGTAGTTGCTTTAAACTCAGCATTCCATCCCTATGAAATGGAGCCGTGAAAGCATCATCATCCAAGGATAAATAAGCACTATTACTCCAAGAAAGGGAATCCTCTTTTTGATGACGACTTTTCTTCCCTAAAGAAGAAAAATAAGTCACAAAATAGTAACAAAACCCAACAAA…
PALB2-13	GAAGTGCCAGGCAAATAGTAA	CCAATGAGGAAACTGACCAA	16	23646111	23646506	395	GAAGTGCCAGGCAAATAGTAATTGTTAACTTTCATCATCATCATCATCATCATCAAACACATCTTGATTTACCTTTCACTTGAATAAATAATTTTTCGTGCTGATATTTGTGTGAGGTGACTTCTTCCTTGGACCTGTTAACAATCGACAGGCTAGAAGTTGGCAAAAGTGGTTCACAATGATCTGATGCTGGGGTGCAGGCTGATTTTCTTTTTCCTGTGTATCTTCTACCAGGTGCTTGGGCAACTGCCTTCCTAGACAAGTCATTATCTTCAGTGGGCCCAGCGGGAGAGCTGACTTTAGTTAATGAGAGAAGTTTCTGAGAGGTTCTTGAACTTGGTTGTCCTGTGCATGTGCCAGACATCCTAATTTCACTTTGGTCAGTTTCCTCATTGG
PALB2-14	TGAGAGAAGTTTCTGAGAGGTT	ACAATAACTTACCAGCAAATGAA	16	23646418	23646866	448	TGAGAGAAGTTTCTGAGAGGTTCTTGAACTTGGTTGTCCTGTGCATGTGCCAGACATCCTAATTTCACTTTGGTCAGTTTCCTCATTGGAAAGGTTTAAATTTTTACTTGCATCCTTATTTTTATTTTTAAACCCTTTTTTCTTGACATCCAAATGACTCTGAATGACAGCCTCCACGGCTACTTTCCTCTGGCAATTGGACATGCTTCGTGTTGTTCTAACATAATATTCTGCAGGAAACAGAAGGCCTTCAGGCACTGTGCAAGAATGTTTTTCTGCAGAAAGAGGAGAGGTTGCTTCCAGGCTAAGACTCTTAGGTTGACTTAGAATCTCACTTTCCTGAAGATTTTCATTCCTGCCATCAAGAGTGTCACTGGGAGATTTTAAAGATTTCTCTGT…
PALB2-15	TCATTCCTGCCATCAAGAG	CAACTGCCCAACCAGAAA	16	23646767	23647193	426	TCATTCCTGCCATCAAGAGTGTCACTGGGAGATTTTAAAGATTTCTCTGTTTGATTTTGTTCTTTTAAGTTTTGGTTTTCATTTGCTGGTAAGTTATTGTAGGTGAGTTCATTTAGAGAACATGAAATATTTGCCTCTAAATTAGAACTTGTGGGCAGTTGGCCACTTTTACTTATAGCTTTATTTACAAGGAGGTTATCTGTAGAGACAGTCATTTTTTTGCCTTGTGCCTCCAAACTTACAGGTGAAGTAAATCTAATGTTTTTTAGGTCGTGAGTAGTAAGTTCACTGCTACCTTTAGGAGGAATGTGTTCAAGGTGCTGACTACTACCGCTATCTGATAGAGTCTGTAAAGGAACTGTAGTCGCCCTGGTGAAATTAGGTCTTCTTAGGAATGTA…
PALB2-16	GTAGTCGCCCTGGTGAAAT	GGAGGATTACCTATACAAAGAACA	16	23647127	23647527	400	GTAGTCGCCCTGGTGAAATTAGGTCTTCTTAGGAATGTATCAACACCTTTTTCTGGTTGGGCAGTTGGTGGAATTAATACACTGTCTTCATTAATTTCTGTAACTGGTTCTGGAGAATCTGGAAGTTCAGATTTAAGACTTAAAAGGTGAGTTCTTATTTCAGTTACTGGTGATCTAGCAGGATTTTTGCTACTGATTTCTTCCTGTTCCTTTAGTCTTTTCCCAGACAATCTGAGTGAATCAGTGCCAAAGACACAGTCTCTCTCCTGTGAAATAAATGTCCTCTTCTGCTGCTTCTTTCTTCTGCTTGGCAGCTTCTGCTTTTGCTCACCACTAGGGTCACTGACCCTGTGGGGAAAATGTTCTTGGGTGTCATCTGTTCTTTGTATAGGTAATCCT…
PALB2-17	CACAGTCTCTCTCCTGTGAA	TTCATCTGCCTGAATGAAATGT	16	23647380	23647796	416	CACAGTCTCTCTCCTGTGAAATAAATGTCCTCTTCTGCTGCTTCTTTCTTCTGCTTGGCAGCTTCTGCTTTTGCTCACCACTAGGGTCACTGACCCTGTGGGGAAAATGTTCTTGGGTGTCATCTGTTCTTTGTATAGGTAATCCTCCTGGGCCATCTCCAGGGTTAAAGGACTCAGGCCCAACATCAAGTGTGATAGATGTCTTTTCTCCAGTTTCTTCATCAAGATGGGTTTTGATGTGTAACTTGTCATAAACACATATTTTATTTTTAGGTTCTGAGGAGGAAAAAAATGTATATAACTTATATTTTTCTTATAAAATAAAACAAAAAATACTCATTTTTAACCTATTATATATAAATACTACTAAACATTTATTTAAGAAAGAATCAGTGACAT…
PALB2-18	AAGCGTCTATTGCTAGTCATTATC	CTGACTCCACCTTTCCACTT	16	23649061	23649502	441	AAGCGTCTATTGCTAGTCATTATCTTCACACTGTGGGAAAAAGAACAATAGCCAAAATATACCTGGGAAATGAATAATAAAGCAGGCATAAGTGAATGGTCTAGATTTACCTGAGTGTTTTAGCTGCGGTGAGAGATCCTGCTGAGACAAACAATCTTGTTCTTCTACTGTTTTCTTAATAGAATGCTTAATCTTTTCAGCTCTTTGGGCACGCTAGAGGAGACAAAAACAGCCCCAGAAATACGTTTTCTTTAAAGTTTTATAGAGTCAAGAACTGTTTTTAAATTGTTTGTACTATAACACCTTAATTTGAGAATACGATTCACTTACCTGAAGGCGGGCTAGTGTCTTGCTGTATTCCCTTTTCAAGAATGCTAATTTCTCCTTTAACTGGAAGAA…
PALB2-19	ACACAAAGCCAGGCCTAAA	TCGGTCAGTCTTTCAGAGAT	16	23652357	23652819	462	ACACAAAGCCAGGCCTAAAACCCTGGGAAAGCGGGGTCAGAGTCCTGCGTCCGCCCTTCCCGCACCCCCGGCACCTTTTCCTTCTCCTCACAGCTGAGGGGCTTCCCGGGAGGCTCGTCCATCGGGCAGGCGACAGAACGAAAAGAGCAGCCGTCGCCGACCCCAGGCCTGCCGACACCGGGACCCAGTTGGCCCTGGGCCGGGGAGGCGCCCCAGGAAGGAATGGGGAGCCCGGGATCGCACCCTCAGTGCGCGATCAGCTGACCCACGCGGGCCAAGCGCGCCCTAAACTCCGGCCAATTAAATCCACCATTCGGCCTGCGCACGCGCAGCCGTAGACGGCCGAGCAGTGGAGCGAGGCCGCCTAAAGGAGAGCCGCGCTGTCGATGAGTCCCAGTG…
PALB2-2	TTCACTTTACCCTAACTTATGAATAG	ATCAGAGAGATTGGCAGGAA	16	23614764	23615203	439	TTCACTTTACCCTAACTTATGAATAGTGGTATACAAATATATTTCCATCTTTTTGTCCAGCCAGCAAATGAGAGTCTGTACCCGACCATTTCACAAAAGACCAATGTTGGTCAGAGACAGGTGGGAGGAGGGCAGTACACTGACCGAGAAGTAAGTCCCAAATGGCAATTGTTCCAGAAGTCAAGATTGCTGCTGCACAGTGATCTTTCACGTCACCTTCCAGGAACCTGATAGCATACAAAGAAGATATAATTCAGATTACATATCCAAAAAACAATTAAAAAAAAAAAAAAGGTCAAAACCATGTTCCCAAAACCAGCAACAGGAACAAAAATCCCTGTAACTATGAATGCCTACATTTGTAGCCTTAGAGGTCTGTTGGCTATTGTGTTGCAGTTT…
PALB2-3	GCACAGTGCCTTTCAGAAT	CCAGAAGTCCAGTCCAGTAA	16	23619131	23619531	400	GCACAGTGCCTTTCAGAATGTCCCACCCATAGAGTAGCAGTTATGCACACTTGCCTGCCAGCCTGCCCTGGAGGAAGACAGTACAGCATCACACCCACGCTGAGAGTCGTCTTAGGGTTAATCACAATGAGCTGAAACACAGGGCTTCGCAACGACTCACTCTCTTTGGCACAGGGATGACTCAGGACAATAAAGAGAAGCCCCTAATTTCGGAGAAAAATAAATATCCCAAATAGACTGTCAAGAGTATGTCAGGAAAAATAAAGATCTGGCAGAGACAAAAACCAAACAATTAAAGCAATGACCGATAGGCTCTGAAGTATCCAGGATTTAACCACTGGCTTGATTTTTTTCCCTGCCGTCTAGGAACTGTTGAGATTATTACTGGACTGGACTTCT…
PALB2-4	ACCAAGCAATCACTGTACCA	TTCCCTGGTCACCTCCTAA	16	23625141	23625517	376	ACCAAGCAATCACTGTACCAACACTTATTTTCATCCTAAATTTCAAGAAAGGACAAACATTGCTATCCAATTTTGAAAAAAGATGCCACGGGGAAGGTTTGTTCATTACTGCTTATGACTTACTGCTCTCACTTAATGAGACCAACAGTAACACACAAAGTGGTCCCAGCCAGTCATTACTTACCATTTCAGAATAGGCTTTGTGACAGACTGAAGCTTGGTAAGAATCATCAATGTGCATCTTTTTCAGGAGTTGACCAGTTTTTAAATTCCTTAGATAACAAAAATAAATAAGCTGATCACATTCTTCCAACAAACCAGTATTCAGAAAATATTTTCTTATTCATCATAGCATGTCTTAGGAGGTGACCAGGGAA
PALB2-5	CAATCATGTTTACACATACTCTCT	GCAATTCATTGAGATAGGAATGC	16	23632571	23633087	516	CAATCATGTTTACACATACTCTCTTATTTAATCTTCACAACAACCCTGTAAAATTAGAGGTATATCCTCATACTACAGATGAGGGAACTGAGGACCTAGAGGGAAAGCTTACCAAATAACAATGTTGTTCATAATAGTAGTACCAAGCAGAGCTTCTTGCATCCCTTGGACCTCAGCAAAAGTTAGTATAGTCTCCTCAGGGGGCATCAAAAATTGGTTTTCTTTGCCTCTGTAATTAAAACAGTATGAAAAGTCAGTACTTTGCACTAAAGCAGTCTCTAGGTAGCCCTTCTCCGCATTGTTGAACTGCATAATATAAACTAACCTAATATCAGGAAAAAAAAATCTAACCCAGAAAACGTGTATACTAAACTTTCTACAATGAACATATATTACTTT…
PALB2-6	ACCTCACTAACCTGCTTCTAT	AAGGTTACTCCTCACATCAC	16	23634124	23634497	373	ACCTCACTAACCTGCTTCTATGTCATAACCTAGTGTTGATGCGGTACATGCTTATATTACACCCCCAGCACAGAAAAACGAGATCCTAGTTACCCAACTTTCTCTGAAACCTGTGATAAAATCATTCTTCATCTAATAGTTAAAAATCAATCAATGCTTTTCTTACCCTCCATCTTCTGCAAACGTCATGACTTCTACTTGTTGATCAGAAAGGGTCCCACTGCTACTAACTAGCCTCCTCTTTGTCAGGCCAAGCACAGCTTTTATATTTCCAGACTTCAGTAGTACTTGCTTTTCACTTTCATCATCAGAGGAACAAAACAATGCCCTAAGCCAAATATAAGGAAAAATGGGGTGATGTGAGGAGTAACCTT
PALB2-7	AAACCAGCTGACAGAGACAA	TGCATTAGGTAAATGCTCAGT	16	23635270	23635629	359	AAACCAGCTGACAGAGACAAAGATGAAGGAAAAACAAATCACTCCTTGGGAATTACATACCTGATCTCTCTGATTTCCAAATTTCCCAAAGCTACACACACGAGATTATACACATCAGGCACTGGAACTATCTGTAATACTGGAACCTAAATAAAACAAAGCAGCCAAAAATTATGCTTGGTTGTTTCATTTTTGTTTAATCCAGATTTTCCAAAATTTATCACATTCTTTTGTATTCTCACTGTACAAGGATAATTTTCATCATTTGAAGGCTCAGAAAACTCTTTTTATTAGCTGTAAATCTAAATAAACTATATGCATAATAGCATAATAGTGCTTACTGAGCATTTACCTAATGCA
PALB2-8	AGCTGCCCATCTACATTATCA	GGTACATAAGAACCACAAAGC	16	23637490	23637879	389	AGCTGCCCATCTACATTATCAGGCAAATGGCTGCAAAGATCTCTTTCAGCTCGAGATTCCCACTTACCTCTGCGAAGTGCCAGGTATAAAGTTTTTCCCACTGCCAAGCATCCAGAGCTTTCCAAAGAGAAACTACATCTTCGCAAGCAGTTATGATACATGGCTCTTTACAACCGGCTCTTTCCCAAAACATGGCACTCACATCTACGGAACAGGAACCTGAAGGATTCTGACACAATGGCAACAGTTCTGTTAAAGTGGCACTCGAGTGCTGTTTTATGCAAAGCATAAGTATGCAAAGTGATGAATTATAATTCAATGAAACAGTAGGTATGTAAAATTTAAGTCTTATGCAGGTGAAAAGAAAGAGCTTTGTGGTTCTTATGTACC
PALB2-9	CATAAACAGAGGTAAATATTGGGAAA	TGGTTTGACGTGTTTCTTTGA	16	23640349	23640856	507	CATAAACAGAGGTAAATATTGGGAAAAATAACCAATCCAAATCTGTTTTTCTGAATCTGTTTACCAATATCTTTAATAGTATTAAAGAACAAGAAGCTATATGACTGAATTCTTTTCAGTTCATTAAAGTTTTCATATGTAAGACACGAGACACTGGAAGAGAATATTCTTCTGACCTTTAACTCTGAAACCAATTGTAGGTTGCCTGGGTTTATGCTATCAGAAGCAGGAAGCTCTGCTGTTTCAGTCTGTGAAAACAAAAGTCACATCATTAGTCTACACTTTATGTATAATGTCTGCCTGCATTACCCACTCATCAAAATGTCTACTTCGTATTGTCTTTATTTCCTCTTATAACAGCAGCAAAGCTCCAAATGCAAACTGTTTCACTGATAACAA…
PHOX2B-1	ACTTTAGGCCCTCAATGAAA	GACGACGAGAGCAAAGAG	4	41747690	41748228	538	ACTTTAGGCCCTCAATGAAAAAGCCATGGCAGCAGCGACGACAATAGCCTTGGGCCTACCCGCTCGCCCACTCGCCCGCCCGGGCCCTGGCTCGCCCGCTGTCGCCGCCGCCGCCGCCGCCGCAGGATTCCAGATCAGAACATACTGCTCTTCACTAAGGCGGCTTTGGCACCGTTGGGTCTTTGGAGCGAAGATAGGACGCTGGCGAAGGGACCCCCAAGCGAATCCGGGATGGAGGTGATGGGGCCGGGGCCGGGAGCCCAGCCTTGTCCAGGGCCCCCAGCCGCAGCCAGGCCTCCAGCTGCCGCCGCTGCCGCTGCCGCCGCCGCCGCTGCCGCGGCCGCCGCCGCTGCTGCTGCGCCGCCCTTGCCGGGTTCGCCTCCCGGGCCCCCGGGCCCC…
PHOX2B-2	AGCGAATCCGGGATGGA	TAGAACTTGGGCCACCCTAA	4	41747909	41748429	520	AGCGAATCCGGGATGGAGGTGATGGGGCCGGGGCCGGGAGCCCAGCCTTGTCCAGGGCCCCCAGCCGCAGCCAGGCCTCCAGCTGCCGCCGCTGCCGCTGCCGCCGCCGCCGCTGCCGCGGCCGCCGCCGCTGCTGCTGCGCCGCCCTTGCCGGGTTCGCCTCCCGGGCCCCCGGGCCCCGCCGCCCCCGGAGCTCCAGCCGGGCTGGGCCCGCCGCCGCCGCCTCCATTCGCCCCGCAGCTGGGGGTGGGGTTGGGATTGGGACCTGGGCCCCCAGTGCTGTCCGGGTCAGTGCTCTTGGCCTCTTTGCTCTCGTCGTCCCTGGAAGAGTCAGACTTTTTGCCCGAGGAGCCGTTCTTGGCCGCGGCCGCTGCGGCTGCCGCTGCGCGCTCCTGCTTG…
PHOX2B-3	TTCGAATTTCACCAGCCG	GCTGAAAGCACTATCTCAAGT	4	41749284	41749833	549	TTCGAATTTCACCAGCCGCCCCTCACCCCACACCTCCCCGGACCAGTGCGGCGGAGCGGGGTCGGTTTCCAGGCGCGCGTACCTGGACTCGCGCCTCTGTGAGGTCGATCTTCAGGGCCAGCTCCTCCCGAGTGTAGATGTCGGGGTAGTGAGTCTCCGCGAAGACCCTTTCCAGCTCTTTGAGCTGGGCACTGGTGAAAGTGGTGCGGATGCGCCGCTGCTTGCGCTTCTCGTTGAGGCCGCCGTGGTCCGTGAAGAGTTTGTAAGGAACTAGAGTATGACAGAGGAGACAGAAAGTGAGCAAATCAGCCGGCAGCTCGCCGGCCGTGGAGCTAGAATGTGAGGACTCCAAGGTCAGGTCATACGGCAGCCGCTACCTACACCCGCGCGAGAGAGTTG…
PHOX2B-4	TCCTATATACGGGCGGAAAG	GGTAGTAAGGAGGCCAGTTT	4	41750331	41750752	421	TCCTATATACGGGCGGAAAGGCGGCTTCCTCCGCTGAGAAAGCTGAAGGTCCTTACCTGCGGCGTACGGACTGCTCTGGTGGTCCCTGAGGGTGCCCAGGCTGCAGGATCCCGGCGTGAGGGAAGGGCAGCCGGACGTGGCCCCAAAAGTGGTCCTTATCGGGTTATACTGGAAGCCACTGGCCTGGCTGCAGGAACTGAAGTCAGCATAGGCTGAAGCCAGGCTCGAGGTGTCCATCCCAGCCATACAGGACTCGTAGGCAGAGGAATTGAGGTAAGAATATTCCATTTTATACATTGAAAAGGTTCTGGATGGCTCAGCCAAGTGGAAAAATGAAATAAAAGATGGATATGGAGAAGGTGGCTGGAGTGGGGAGATGTGCACAGCTCAACGCCTGCC…
PTEN-1	CGTTTCTCGCCTCCTCTT	GCAGAAATGGATACAGGTCAA	10	89623574	89624319	745	CGTTTCTCGCCTCCTCTTCGTCTTTTCTAACCGTGCAGCCTCTTCCTCGGCTTCTCCTGAAAGGGAAGGTGGAAGCCGTGGGCTCGGGCGGGAGCCGGCTGAGGCGCGGCGGCGGCGGCGGCACCTCCCGCTCCTGGAGCGGGGGGGAGAAGCGGCGGCGGCGGCGGCCGCGGCGGCTGCAGCTCCAGGGAGGGGGTCTGAGTCGCCTGTCACCATTTCCAGGGCTGGGAACGCCGGAGAGTTGGTCTCTCCCCTTCTACTGCCTCCAACACGGCGGCGGCGGCGGCTGGCACATCCAGGGACCCGGGCCGGTTTTAAACCTCCCGTGCGCCGCCGCCGCACCCCCCGTGGCCCGGGCTCCGGAGGCCGCCGGCGGAGGCAGCCGTTCGGAGGATTATT…
PTEN-10	TCATGTTTGTTACAGTGCTTAAA	TCCTATAACTGGTAATCTGACACA	10	89724907	89725344	437	TCATGTTTGTTACAGTGCTTAAAAATTAATATGTTCATCTGCAAAATGGAATAAAAAATCTGTTAAAAATATATTTCACTAAATAGTTTAAGATGAGTCATATTTGTGGGTTTTCATTTTAAATTTTCTTTCTCTAGGTGAAGCTGTACTTCACAAAAACAGTAGAGGAGCCGTCAAATCCAGAGGCTAGCAGTTCAACTTCTGTAACACCAGATGTTAGTGACAATGAACCTGATCATTATAGATATTCTGACACCACTGACTCTGATCCAGAGAATGAACCTTTTGATGAAGATCAGCATACACAAATTACAAAAGTCTGAATTTTTTTTTATCAAGAGGGATAAAACACCATGAAAATAAACTTGAATAAACTGAAAATGGACCTTTTTTTTTTTA…
PTEN-2	GACATGACAGCCATCATCAA	ACTGTATTCTGTATTAACGGACAA	10	89624224	89624588	364	GACATGACAGCCATCATCAAAGAGATCGTTAGCAGAAACAAAAGGAGATATCAAGAGGATGGATTCGACTTAGACTTGACCTGTATCCATTTCTGCGGCTGCTCCTCTTTACCTTTCTGTCACTCTCTTAGAACGTGGGAGTAGACGGATGCGAAAATGTCCGTAGTTTGGGTGACTATAACATTTAACCCTGGTCAGGTTGCTAGGTCATATATTTTGTGTTTCCTTTCTGTGTATTCAACCTAGGGTGTGTTTGGCTAGACGGAACTCTTGCCTGGTTGCAAGTGTCAAGCCACCGATTGCTTTCTTAGGCTATCTATATGGTCTCTTCCTGAGGGCTATTGTCCGTTAATACAGAATACAGT
PTEN-3	TGTCCATGTGGAAGTTACC	CATTAGGTACGGTAAGCCAAA	10	89653583	89654023	440	TGTCCATGTGGAAGTTACCTTTTATCTTTACCAGTATTAACACATAAATGGTTATACATAAATACATTGACCACCTTTTATTACTCCAGCTATAGTGGGGAAAACTTTCTTTTCATAACTAGCTAATGTTTTAAAAAGTATTCTTTTAGTTTGATTGCTGCATATTTCAGATATTTCTTTCCTTAACTAAAGTACTCAGATATTTATCCAAACATTATTGCTATGGGATTTCCTGCAGAAAGACTTGAAGGCGTATACAGGAACAATATTGATGATGTAGTAAGGTAAGAATGCTTTGATTTTCTATTTCAAATATTGATGTTTATATTCATGTTGTGTTTTCATTTAGAAAAGATTTCTAAGCCACAGAAAAAGATACTTTGTGATGTAAACTATTAT…
PTEN-4	CACTTAAATGGTATTTGAGATTAGGA	ACATGAATCTGTGCCAACAA	10	89685139	89685525	386	CACTTAAATGGTATTTGAGATTAGGAAAAAGAAAATCTGTCTTTTGGTTTTTCTTGATAGTATTAATGTAATTTCAAATGTTAGCTCATTTTTGTTAATGGTGGCTTTTTGTTTGTTTGTTTTGTTTTAAGGTTTTTGGATTCAAAGCATAAAAACCATTACAAGATATACAATCTGTAAGTATGTTTTCTTATTTGTATGCTTGCAAATATCTTCTAAAACAACTATTAAGTGAAAGTTATCTGCTTGTTAGAGTGAGGTAGAGTTAAAGATACATTTTAACAGAATTGTATTCCTAAACCGATTAAGTCAAGAAGTCCAAGAGCATTGTTAGATCATTTAGAAAGTGTAGTGATGAGGTAAAACATTGTTGGCACAGATTCATGT
PTEN-5	AAGATTCAGGCAATGTTTGTT	GACCAACTGCCTCAAATAGT	10	89690712	89691137	425	AAGATTCAGGCAATGTTTGTTAGTATTAGTACTTTTTTTTCTTCCTAAGTGCAAAAGATAACTTTATATCACTTTTAAACTTTTCTTTTAGTTGTGCTGAAAGACATTATGACACCGCCAAATTTAATTGCAGAGGTAGGTATGAATGTACTGTACTATGTTGTATAACTTAAACCCGATAGACTGTATCTTACTGTCATAACAATAATGAGTCATCCAGATTATCGAGTGAGATACATATTTAAGAATTATCTTTAAAAATTTCAAAAATTTTAATTTTACTGTTGTGTTTTAGGAAAAAGTATTGCATAAAGCTATTAATATTGTCAGGAAGACTAAAGTGCAGCATAGACTAAGAATTAGGAAAATTCCTAGACTAAAAATAGTATAAGGAGAGGG…
PTEN-6	GCAACATTTCTAAAGTTACCTACT	AATTCTCAGATCCAGGAAGAG	10	89692687	89693058	371	GCAACATTTCTAAAGTTACCTACTTGTTAATTAAAAATTCAAGAGTTTTTTTTTCTTATTCTGAGGTTATCTTTTTACCACAGTTGCACAATATCCTTTTGAAGACCATAACCCACCACAGCTAGAACTTATCAAACCCTTTTGTGAAGATCTTGACCAATGGCTAAGTGAAGATGACAATCATGTTGCAGCAATTCACTGTAAAGCTGGAAAGGGACGAACTGGTGTAATGATATGTGCATATTTATTACATCGGGGCAAATTTTTAAAGGCACAAGAGGCCCTAGATTTCTATGGGGAAGTAAGGACCAGAGACAAAAAGGTAAGTTATTTTTTGATGTTTTTCCTTTCCTCTTCCTGGATCTGAGAATT
PTEN-7	GACCCAGTTACCATAGCAATTT	CTTCAGAAATATAGTCTCCTGCAT	10	89711789	89712146	357	GACCCAGTTACCATAGCAATTTAGTGAAATAACTATAATGGAACATTTTTTTTCAATTTGGCTTCTCTTTTTTTTCTGTCCACCAGGGAGTAACTATTCCCAGTCAGAGGCGCTATGTGTATTATTATAGCTACCTGTTAAAGAATCATCTGGATTATAGACCAGTGGCACTGTTGTTTCACAAGATGATGTTTGAAACTATTCCAATGTTCAGTGGCGGAACTTGCAGTAAGTGCTTGAAATTCTCATCCTTCCATGTATTGGAACAGTTTTCTTAACCATATCTAGAAGTTTACATAAAAATTTAGAAAGAAATTTACCACATTTGAAATTTATGCAGGAGACTATATTTCTGAAG
PTEN-8	TTGACAGTTAAAGGCATTTCC	CCAATGCCAGAGTAAGCAAA	10	89717554	89717912	358	TTGACAGTTAAAGGCATTTCCTGTGAAATAATACTGGTATGTATTTAACCATGCAGATCCTCAGTTTGTGGTCTGCCAGCTAAAGGTGAAGATATATTCCTCCAATTCAGGACCCACACGACGGGAAGACAAGTTCATGTACTTTGAGTTCCCTCAGCCGTTACCTGTGTGTGGTGATATCAAAGTAGAGTTCTTCCACAAACAGAACAAGATGCTAAAAAAGGTTTGTACTTTACTTTCATTGGGAGAAATATCCAAAATAAGGACAGATTAAAAGCTATATTTTATTTTATGACATGTAAGGAACTATAATTTGTTTTCTATTAGATCTGCAGGTGTTTTGCTTACTCTGGCATTGG
PTEN-9	AGTCTTTGTGTTTACCTTTATTCAG	ACACACATCACATACATACAAGTC	10	89720486	89720932	446	AGTCTTTGTGTTTACCTTTATTCAGAATATCAAATGATAGTTTATTTTGTTGACTTTTTGCAAATGTTTAACATAGGTGACAGATTTTCTTTTTTAAAAAAATAAAACATCATTAATTAAATATGTCATTTCATTTCTTTTTCTTTTCTTTTTTTTTTTTTTTAGGACAAAATGTTTCACTTTTGGGTAAATACATTCTTCATACCAGGACCAGAGGAAACCTCAGAAAAAGTAGAAAATGGAAGTCTATGTGATCAAGAAATCGATAGCATTTGCAGTATAGAGCGTGCAGATAATGACAAGGAATATCTAGTACTTACTTTAACAAAAAATGATCTTGACAAAGCAAATAAAGACAAAGCCAACCGATACTTTTCTCCAAATTTTAAGGTCAGTTAA…
TGFBR1-1	TTCCGAAAGAGACTCACACA	CGCGCCATGTTTGAGAAA	9	101867045	101867675	630	TTCCGAAAGAGACTCACACAGACACACCCATCGCTCTACCCGGCCCTCCGGGGCTAGCGGCTGAGCGGTGCTGGGGCTGGCAGACCCCGCCCCCACGCGGCCTCTCGGAGCCGGGAGCCGATCGGGCCGGGGCTGGGGTCTGGCGGCCCAGCCCCCGGGGAGCGTGGGGCGTGGCCAGAAACCGGCGCTCGCGGCTGCGGATTGGCTGCCTGGCGGGCCCGCAGGCGGGGCTCCCGGCTGGGTCCCGCTTGGCAGCTCGCGGCGGCGGGGAGGCGGGGCCGGCGGGAGCCCGGCAGCCAATGGACGCGCGTCCTCCGAGCAGTTACAAAGGGCCGGAGCGAGGCCGCCGCGGCGGCTAGGGAGGTGGGGCGAGGCGAGGTTTGCTGGGGTGAGGCAGCG…
TGFBR1-10	TTGCAGCAGTGTAATAAAGTC	TGAAGGCATGTAATGTTCTGA	9	101911701	101912208	507	TTGCAGCAGTGTAATAAAGTCAATTAAAAACTTCCCAGGATTTCTTTGGACCCAGGAAACAGCCATGTGGGTCCTTTCTGTGCACTATGAACGCTTCTTTCCCAGGACAGAAAATGTGTAGTCTACCTTTATTTTTTATTAACAAAACTTGTTTTTTAAAAAGATGATTGCTGGTCTTAACTTTAGGTAACTCTGCTGTGCTGGAGATCATCTTTAAGGGCAAAGGAGTTGGATTGCTGAATTACAATGAAACATGTCTTATTACTAAAGAAAGTGATTTACTCCTGGTTAGTACATTCTCAGAGGATTCTGAACCACTAGAGTTTCCTTGATTCAGACTTTGAATGTACTGTTCTATAGTTTTTCAGGATCTTAAAACTAACACTTATAAAACTCTTA…
TGFBR1-11	TTCAGACTTTGAATGTACTGTTCTAT	GCATCTAGAGTGCCACTTG	9	101912033	101912569	536	TTCAGACTTTGAATGTACTGTTCTATAGTTTTTCAGGATCTTAAAACTAACACTTATAAAACTCTTATCTTGAGTCTAAAAATGACCTCATATAGTAGTGAGGAACATAATTCATGCAATTGTATTTTGTATACTATTATTGTTCTTTCACTTATTCAGAACATTACATGCCTTCAAAATGGGATTGTACTATACCAGTAAGTGCCACTTCTGTGTCTTTCTAATGGAAATGAGTAGAATTGCTGAAAGTCTCTATGTTAAAACCTATAGTGTTTGAATTCAAAAAGCTTATTTATCTGGGTAACCCAAACTTTTTCTGTTTTGTTTTTGGAAGGGTTTTTGTGGTATGTCATTTGGTATTCTATTCTGAAAATGCCTTTCTCCTACCAAAATGTGCTT…
TGFBR1-12	TTATTAGCATGGTCATGTTTGAA	ACCACACTAGCTCTAACCT	9	101912469	101912890	421	TTATTAGCATGGTCATGTTTGAATATTCTCACATCAAGCTTTTGCATTTTAATTGTGTTGTCTAAGTATACTTTTAAAAAATCAAGTGGCACTCTAGATGCTTATAGTACTTTAATATTTGTAGCATACAGACTAATTTTTCTAAAAGGGAAAGTCTGTCTAGCTGCTTGTGAAAAGTTATGTGGTATTCTGTAAGCCATTTTTTTCTTTATCTGTTCAAAGACTTATTTTTTAAGACATGAATTACATTTAAAATTAGAATATGGTTAATATTAAATAATAGGCCTTTTTCTAGGAAGGCGAAGGTAGTTAATAATTTGAATAGATAACAGATGTGCAAGAAAGTCACATTTGTTATGTATGTAGGAGTAAACGTTCGGTGGATCCTCTGTCTTTGTA…
TGFBR1-13	GGAGTAAACGTTCGGTGGAT	TGATAGCACTATAAAGTCGAAGTC	9	101912834	101913277	443	GGAGTAAACGTTCGGTGGATCCTCTGTCTTTGTAACTGAGGTTAGAGCTAGTGTGGTTTTGAGGTCTCACTACACTTTGAGGAAGGCAGCTTTTAATTCAGTGTTTCCTTATGTGTGCGTACATTGCAACTGCTTACATGTAATTTATGTAATGCATTCAGTGCACCCTTGTTACTTGGGAGAGGTGGTAGCTAAAGAACATTCTGAGTATAGGTTTTTCTCCATTTACAGATGTCTTTGGTCAAATATTGAAAGCAAACTTGTCATGGTCTTCTTACATTAAGTTGAAACTAGCTTATAATAACTGGTTTTTACTTCCAATGCTATGAAGTCTCTGCAGGGCTTTTACAGTTTTCGAAGTCCTTTTATCACTGTGATCTTATTCTGAGGGGAGAAAAA…
TGFBR1-14	TTCCAATGCTATGAAGTCTCT	CCTCTCAAACTCATTCATTTGC	9	101913149	101913590	441	TTCCAATGCTATGAAGTCTCTGCAGGGCTTTTACAGTTTTCGAAGTCCTTTTATCACTGTGATCTTATTCTGAGGGGAGAAAAAACTATCATAGCTCTGAGGCAAGACTTCGACTTTATAGTGCTATCAGTTCCCCGATACAGGGTCAGAGTAACCCATACAGTATTTTGGTCAGGAAGAGAAAGTGGCCATTTACACTGAATGAGTTGCATTCTGATAATGTCTTATCTCTTATACGTAGAATAAATTTGAAAGACTATTTGATCTTAAAACCAAAGTAATTTTAGAATGAGTGACATATTACATAGGAATTTAGTGTCAATTTCATGTGTTTAAAAACATCATGGGAAAAATGCTTAGAGGTTACTATTTTGACTACAAAGTTGAGTTTTTTTCTGT…
TGFBR1-15	GGAATTTAGTGTCAATTTCATGTGTT	TCATGATCCATCCCACCTTT	9	101913456	101914100	644	GGAATTTAGTGTCAATTTCATGTGTTTAAAAACATCATGGGAAAAATGCTTAGAGGTTACTATTTTGACTACAAAGTTGAGTTTTTTTCTGTAGTTACCATAATTTCATTGAAGCAAATGAATGAGTTTGAGAGGTTTGTTTTTATAGTTGTGTTGTATTACTTGTTTAATAATAATCTCTAATTCTGTGATCAGGTACTTTTTTTGTGGGGGTTTTTTTTTTGTTTTTTTTTTTTTGTTGTTGTTTTTGGGCCATTTCTAAGCCTACCAGATCTGCTTTATGAAATCCAGGGGACCAATGCATTTTATCACTAAAACTATTTTTATATAATTTTAAGAATATACCAAAAGTTGTCTGATTTAAAGTTGTAATACATGATTTCTCACTTTCATGTAAGG…
TGFBR1-16	GTTGGAGTTTAGTTCTAAATTGACTT	CTTCAGTCAAACGGCTGTG	9	101913969	101914416	447	GTTGGAGTTTAGTTCTAAATTGACTTTACGTATTACTGCAGTTAATTCCTTTTTTGGCTAGGGATGGTTTGATAAACCACAATTGGCTGATATTGAAAATGAAAGAAACTTAAAAGGTGGGATGGATCATGATTACTGTCGATAACTGCAGATAAATTTGATTAGAGTAATAATTTTGTCATTTAAAAACACAGTTGTTTATACTGCCCATCCTAGGATGCTCACCTTCCAAGATTCAACGTGGCTAAAACATCTTCTGGTAAATTGTGCGTCCATATTCATTTTGTCAGTAGCCAGGAGAAATGGGGATGGGGGAAATACGACTTAGTGAGGCATAGACATCCCTGGTCCATCCTTTCTGTCTCCAGCTGTTTCTTGGAACCTGCTCTCCTGCTTGCT…
TGFBR1-17	GAACCTGCTCTCCTGCTT	GCCAAGTGACCACTTACATT	9	101914347	101914796	449	GAACCTGCTCTCCTGCTTGCTGGTCCCTGACGCAGAGACCGTTGCCTCCCCCACAGCCGTTTGACTGAAGGCTGCTCTGGAGACCTAGAGTAAAACGGCTGATGGAAGTTGTGGGACCCACTTCCATTTCCTTCAGTCATTAGAGGTGGAAGGGAGGGGTCTCCAAGTTTGGAGATTGAGCAGATGAGGCTTGGGATGCCCCTGCTTTGACTTCAGCCATGGATGAGGAGTGGGATGGCAGCAAGGTGGCTCCTGTGGCAGTGGAGTTGTGCCAGAAACAGTGGCCAGTTGTATCGCCTATAAGACAGGGTAAGGTCTGAAGAGCTGAGCCTGTAATTCTGCTGTAATAATGATAGTGCTCAAGAAGTGCCTTGAGTTGGTGTACAGTGCCATGGCCAT…
TGFBR1-18	AAGTGCCTTGAGTTGGTGTA	GCCCATGGGTATTCCAGTAA	9	101914711	101915138	427	AAGTGCCTTGAGTTGGTGTACAGTGCCATGGCCATCAAGAATCCCAGATTTCAGGTTTTATTACAAAATGTAAGTGGTCACTTGGCGATTTTGTAGTACATGCATGAGTTACCTTTTTTCTCTATGTCTGAGAACTGTCAGATTAAAACAAGATGGCAAAGAGATCGTTAGAGTGCACAACAAAATCACTATCCCATTAGACACATCATCAAAAGCTTATTTTTATTCTTGCACTGGAAGAATCGTAAGTCAACTGTTTCTTGACCATGGCAGTGTTCTGGCTCCAAATGGTAGTGATTCCAAATAATGGTTCTGTTAACACTTTGGCAGAAAATGCCAGCTCAGATATTTTGAGATACTAAGGATTATCTTTGGACATGTACTGCAGCTTCTTGTCTC…
TGFBR1-19	TGTACTGCAGCTTCTTGTCT	AACTGCAAACCTGGAGAATG	9	101915089	101915533	444	TGTACTGCAGCTTCTTGTCTCTGTTTTGGATTACTGGAATACCCATGGGCCCTCTCAAGAGTGCTGGACTTCTAGGACATTAAGATGATTGTCAGTACATTAAACTTTTCAATCCCATTATGCAATCTTGTTTGTAAATGTAAACTTCTAAAAATATGGTTAATAACATTCAACCTGTTTATTACAACTTAAAAGGAACTTCAGTGAATTTGTTTTTATTTTTTAACAAGATTTGTGAACTGAATATCATGAACCATGTTTTGATACCCCTTTTTCACGTTGTGCCAACGGAATAGGGTGTTTGATATTTCTTCATATGTTAAGGAGATGCTTCAAAATGTCAATTGCTTTAAACTTAAATTACCTCTCAAGAGACCAAGGTACATTTACCTCATTGTG…
TGFBR1-2	CACTTAATGGGTGGTAGTGT	ACAATTTCTATGCACTGTTTGTT	9	101890683	101891038	355	CACTTAATGGGTGGTAGTGTTTTCACACATTGCTTCTCAAAGGAGGAGTATGTGAATGTTTAGTTTGGGCCTGGTAAAAAAAAAAAAAAAAAAAAAAAAGTATAACCATTACAAATTTAAATGTACTTTGTTTCTAATGGGAAGGCAAATGCTTGCCTTGCTTTGATGAAATTGAACATAACAAAATTTTTCTATACTTGGAAGCAAAAAACTTCAGGAAAAAACCTGGGTCCAAATGTTGCTACATTTCCTTGGGCTTCCACGTGTATGTGGTTCTTAATATAATTTGAAACTTCTAAGAGCAACAAATAGTTGTTTTTTGCTTCTAAGAGCAACAAACAGTGCATAGAAATTGT
TGFBR1-20	TCTCAAGAGACCAAGGTACA	AGGACTTAACATAAGCATCACT	9	101915454	101915879	425	TCTCAAGAGACCAAGGTACATTTACCTCATTGTGTATATAATGTTTAATATTTGTCAGAGCATTCTCCAGGTTTGCAGTTTTATTTCTATAAAGTATGGGTATTATGTTGCTCAGTTACTCAAATGGTACTGTATTGTTTATATTTGTACCCCAAATAACATCGTCTGTACTTTCTGTTTTCTGTATTGTATTTGTGCAGGATTCTTTAGGCTTTATCAGTGTAATCTCTGCCTTTTAAGATATGTACAGAAAATGTCCATATAAATTTCCATTGAAGTCGAATGATACTGAGAAGCCTGTAAAGAGGAGAAAAAAACATAAGCTGTGTTTCCCCATAAGTTTTTTTAAATTGTATATTGTATTTGTAGTAATATTCCAAAAGAATGTAAATAGGAAAT…
TGFBR1-21	GAAGCCTGTAAAGAGGAGAA	AACAAATGTGCTGACCCAAA	9	101915746	101916225	479	GAAGCCTGTAAAGAGGAGAAAAAAACATAAGCTGTGTTTCCCCATAAGTTTTTTTAAATTGTATATTGTATTTGTAGTAATATTCCAAAAGAATGTAAATAGGAAATAGAAGAGTGATGCTTATGTTAAGTCCTAACACTACAGTAGAAGAATGGAAGCAGTGCAAATAAATTACATTTTTCCCAAGTGCCAGTGGCATATTTTAAAATAAAGTGTATACGTTGGAATGAGTCATGCCATATGTAGTTGCTGTAGATGGCAACTAGAACCTTTGAGTTACAAGAGTCTTTAGAAGTTTTCTAACCCTGCCTAGTGCAAGTTACAATATTATAGCGTGTTCGGGGAGTGCCCTCCTGTCTGCAGGTGTGTCTCTGTGCCTGGGGGCTTTTCTCCACATGC…
TGFBR1-22	TTTCTCCACATGCTTAGGG	GGGCATTTGTAGTAATTTATGGC	9	101916132	101916666	534	TTTCTCCACATGCTTAGGGGTGTGGGTCTTCCATTGGGGCATGATGGACCTGTCTACAGGTGATCTCTGTTGCCTTTGGGTCAGCACATTTGTTAGTCTCCTGGGGGTGAAAACTTGGCTTACAAGAGAACTGGAAAAATGATGAGATGTGGTCCCCAAACCCTTGATTGACTCTGGGGAGGGGCTTTGTGAATAGGATTGCTCTCACATTAAAGATAGTTACTTCAATTTGAAGGCTGGATTTAGGGATTTTTTTTTTTCCTTATAACAAAGACATCACCAGGATATGAAGCTTTTGTTGAAAGTTGGAAAAAAAGTGAAATTAAAGACATTCCCAGACAAATACTAAGACAATTTGTTGCCTATGGACGTCTGCCTTACAAGAAATACTAAATCCTT…
TGFBR1-23	GTTGCCACCTACAGTGTTT	ACATTCTAGCAAGTTGGCTTAT	9	101894730	101895117	387	GTTGCCACCTACAGTGTTTTTGTCGTTGTTGATGTTTATTTCACTCGAGGCCCTTTTTCAGTAAAGTCATCACCTGGCCTTGGTCCTGTGGAACTGGCAGCTGTCATTGCTGGACCAGTGTGCTTCGTCTGCATCTCACTCATGTTGATGGTCTATATCTGCCACAACCGCACTGTCATTCACCATCGAGTGCCAAATGAAGAGGACCCTTCATTAGATCGCCCTTTTATTTCAGAGGGTACTACGTTGAAAGACTTAATTTATGATATGACAACGTCAGGTTCTGGCTCAGGTAACATAATTGTTTCTCCTTTTTCCTAAGACATCTTTTTAAAATTAAGCGATACTTATTTTATTAGTTTTCTAATAAGCCAACTTGCTAGAATGT
TGFBR1-24	CGTCCTCCGAGCAGTTAC	CCATGTTTGAGAAAGAGCAGG	9	101867352	101867671	319	CGTCCTCCGAGCAGTTACAAAGGGCCGGAGCGAGGCCGCCGCGGCGGCTAGGGAGGTGGGGCGAGGCGAGGTTTGCTGGGGTGAGGCAGCGGCGCGGCCGGGCCGGGCCGGGCCACAGGCGGTGGCGGCGGGACCATGGAGGCGGCGGTCGCTGCTCCGCGTCCCCGGCTGCTCCTCCTCGTGCTGGCGGCGGCGGCGGCGGCGGCGGCGGCGCTGCTCCCGGGGGCGACGGGTGAGCGGCGGCGCGGCGGGCGGGCGACTGCGGGGCGCGCGGGCCGGACCCGGCCTCTGGCTCGCTCCTGCTCTTTCTCAAACATGG
TGFBR1-25	CTGCAGGAATTGTGTAGGAT	ACATTCTAGCAAGTTGGCTTAT	9	101894696	101895117	421	CTGCAGGAATTGTGTAGGATTGGGAAAATGGGGGTTGCCACCTACAGTGTTTTTGTCGTTGTTGATGTTTATTTCACTCGAGGCCCTTTTTCAGTAAAGTCATCACCTGGCCTTGGTCCTGTGGAACTGGCAGCTGTCATTGCTGGACCAGTGTGCTTCGTCTGCATCTCACTCATGTTGATGGTCTATATCTGCCACAACCGCACTGTCATTCACCATCGAGTGCCAAATGAAGAGGACCCTTCATTAGATCGCCCTTTTATTTCAGAGGGTACTACGTTGAAAGACTTAATTTATGATATGACAACGTCAGGTTCTGGCTCAGGTAACATAATTGTTTCTCCTTTTTCCTAAGACATCTTTTTAAAATTAAGCGATACTTATTTTATTAGTTTTCTA…
TGFBR1-3	GATAATTTCAAACTGTTAACCTTGAG	CGGAATGAGCTGGATTAGAC	9	101891080	101891490	410	GATAATTTCAAACTGTTAACCTTGAGATTTTTTCTAAGAATCTTTCTCTTTTTCCAGCGTTACAGTGTTTCTGCCACCTCTGTACAAAAGACAATTTTACTTGTGTGACAGATGGGCTCTGCTTTGTCTCTGTCACAGAGACCACAGACAAAGTTATACACAACAGCATGTGTATAGCTGAAATTGACTTAATTCCTCGAGATAGGCCGTTTGTATGTGCACCCTCTTCAAAAACTGGGTCTGTGACTACAACATATTGCTGCAATCAGGACCATTGCAATAAAATAGAACTTCCAACTACTGGTAAGTTGTATAAAATTTTTTTCCTAGATACTACAAGAAAAACTCTTCATACTCTGTGATTTTAGAACTGGAAGGGATCATAAAAATTGTCTAATC…
TGFBR1-4	AGTGCCTATCATGATGTTTGA	TCGACTTAATGGGTCTAATCTACA	9	101900070	101900504	434	AGTGCCTATCATGATGTTTGAAACATGTAATATTGTTGATTGTGTTGAGTACTATTTATTTTTACCTTTAGGTTTACCATTGCTTGTTCAGAGAACAATTGCGAGAACTATTGTGTTACAAGAAAGCATTGGCAAAGGTCGATTTGGAGAAGTTTGGAGAGGAAAGTGGCGGGGAGAAGAAGTTGCTGTTAAGATATTCTCCTCTAGAGAAGAACGTTCGTGGTTCCGTGAGGCAGAGATTTATCAAACTGTAATGTTACGTCATGAAAACATCCTGGGATTTATAGCAGCAGACAATAAAGGTCTGTAACATTTGCTTTTCCTTATGTTATATATAACAAGATCTCTTTAAGTCTTTACAGATATGGTGACTAACCATCATCAAAGTAGATGAGACAT…
TGFBR1-5	GGGCTTACTCTGAGGAACTA	CCAGCCTCCACCTTCTATTT	9	101904616	101905064	448	GGGCTTACTCTGAGGAACTAAAGGATGTGTACATAAAAGTATAAAACAAACAATGTAGAAGAAAATGTGAAGGAAATACAGACTTAAGGTGGCATTATATTGCAGTGTGTGACTCAGGATTGAGAGTAAAAAGTAATAACCATTGAACAAATAAATCATAAATGGTCTGCAGCCCAACCGAAATGTTAATTCTGTTTTACAGACAATGGTACTTGGACTCAGCTCTGGTTGGTGTCAGATTATCATGAGCATGGATCCCTTTTTGATTACTTAAACAGATACACAGTTACTGTGGAAGGAATGATAAAACTTGCTCTGTCCACGGCGAGCGGTCTTGCCCATCTTCACATGGAGATTGTTGGTACCCAAGGTAATTCTATAAGCAGTTCTATTATTTAA…
TGFBR1-6	ATTTGGGTTGGGAGAAGAGA	TCTTCTTACCTGTTGGCAATC	9	101906920	101907300	380	ATTTGGGTTGGGAGAAGAGACTTTTGAACCTAAAGATGTGAGTTGTGATTGGTATTACCTTTTAAGCAGTCATGTTTAATTTTTGATTCTTTAGGAAAGCCAGCCATTGCTCATAGAGATTTGAAATCAAAGAATATCTTGGTAAAGAAGAATGGAACTTGCTGTATTGCAGACTTAGGACTGGCAGTAAGACATGATTCAGCCACAGATACCATTGATATTGCTCCAAACCACAGAGTGGGAACAAAAAGGTATACTTTTGAACAACTATATTTAATATCTTCTGAAATCACCTTTTTTCCCTTCTCTTTCATATATACATATCATTGCTGAAACTCAGCTTAAACTTGCACTTTATTAGATTGCCAACAGGTAAGAAGA
TGFBR1-7	GACATCATTAATGTGCAAACCA	ACTCGGTGACATCCTGTTT	9	101908593	101909013	420	GACATCATTAATGTGCAAACCAGTGTGGATATTTAATATTTTTCTTGAGTCTAATATTTGTTATGTAATATTGTGTACATATGTCTATGTATAAAGAAATGTCTGAAAGGAGGTTCATCCAAATATGGCAGTAAGGGGATGATTTTCAAAGTTCTTTTTGCAAATTTTTTTTAGGTACATGGCCCCTGAAGTTCTCGATGATTCCATAAATATGAAACATTTTGAATCCTTCAAACGTGCTGACATCTATGCAATGGGCTTAGTATTCTGGGAAATTGCTCGACGATGTTCCATTGGTGGTAAATTGCTCTCCTCTCCCCCAGTAGTTTGTCATGAGCAGAAGTTGTTCAAGAATTGTCTTCTTTTTTTAATTGAATGAAATTATGTACAGTCCATTAT…
TGFBR1-8	GAAGTGGCTTGTGGATACAG	ACTAAGCAGAAGCAGTTTAGAA	9	101909766	101910118	352	GAAGTGGCTTGTGGATACAGATGTGGATGAGATAGAGAAAGCTGTAATCTCTGTTCCACATACCTACTTTAGTAATGAAACACTGTAATAGGTCTCTCAGGTGATCTTTTAATGCCTTGGCATTAGCTGAATAAATTCATCAAAATTTAATTTTTTTTAAACTGATACAGGAATTCATGAAGATTACCAACTGCCTTATTATGATCTTGTACCTTCTGACCCATCAGTTGAAGAAATGAGAAAAGTTGTTTGTGAACAGAAGTTAAGGCCAAATATCCCAAACAGATGGCAGAGCTGTGAAGTGAGTATTTCTTTTTGATATTAGGCAATTTTCTAAACTGCTTCTGCTTAGT
TGFBR1-9	ATTCTTATCCAGACCAATGGAAA	TGGGAAAGAAGCGTTCATAG	9	101911398	101911804	406	ATTCTTATCCAGACCAATGGAAAATGGTGCATGCATTAATTTTTTTTTTTATATTTTCTTGTAGGCCTTGAGAGTAATGGCTAAAATTATGAGAGAATGTTGGTATGCCAATGGAGCAGCTAGGCTTACAGCATTGCGGATTAAGAAAACATTATCGCAACTCAGTCAACAGGAAGGCATCAAAATGTAATTCTACAGCTTTGCCTGAACTCTCCTTTTTTCTTCAGATCTGCTCCTGGGTTTTAATTTGGGAGGTCAATTGTTCTACCTCACTGAGAGGGAACAGAAGGATATTGCTTCCTTTTGCAGCAGTGTAATAAAGTCAATTAAAAACTTCCCAGGATTTCTTTGGACCCAGGAAACAGCCATGTGGGTCCTTTCTGTGCACTATGAACGCTT…
TGFBR2-1	TGGTCTAGGAAACATGATTGG	CGTCATAGACCGAGCCC	3	30647941	30648359	418	TGGTCTAGGAAACATGATTGGCAGCTACGAGAGAGCTAGGGGCTGGACGTCGAGGAGAGGGAGAAGGCTCTCGGGCGGAGAGAGGTCCTGCCCAGCTGTTGGCGAGGAGTTTCCTGTTTCCCCCGCAGCGCTGAGTTGAAGTTGAGTGAGTCACTCGCGCGCACGGAGCGACGACACCCCCGCGCGTGCACCCGCTCGGGACAGGAGCCGGACTCCTGTGCAGCTTCCCTCGGCCGCCGGGGGCCTCCCCGCGCCTCGCCGGCCTCCAGGCCCCCTCCTGGCTGGCGAGCGGGCGCCACATCTGGCCCGCACATCTGCGCTGCCGGCCCGGCGCGGGGTCCGGAGAGGGCGCGGCGCGGAGGCGCAGCCAGGGGTCCGGGAAGGCGCCGTCCGCTGCGC…
TGFBR2-10	GCATGAGAACATACTCCAGTT	GAGCCAGGAGATATGGATCA	3	30713575	30714007	432	GCATGAGAACATACTCCAGTTCCTGACGGCTGAGGAGCGGAAGACGGAGTTGGGGAAACAATACTGGCTGATCACCGCCTTCCACGCCAAGGGCAACCTACAGGAGTACCTGACGCGGCATGTCATCAGCTGGGAGGACCTGCGCAAGCTGGGCAGCTCCCTCGCCCGGGGGATTGCTCACCTCCACAGTGATCACACTCCATGTGGGAGGCCCAAGATGCCCATCGTGCACAGGGACCTCAAGAGCTCCAATATCCTCGTGAAGAACGACCTAACCTGCTGCCTGTGTGACTTTGGGCTTTCCCTGCGTCTGGACCCTACTCTGTCTGTGGATGACCTGGCTAACAGTGGGCAGGTAAGTTAGAGCTAGTGCTAGATCCCCTTTACCTTGAGCCTGGC…
TGFBR2-11	CCACCATCAGCTATATTGTGAAA	AGTTCTGGGATGGTTGTATAAT	3	30715520	30715880	360	CCACCATCAGCTATATTGTGAAAATAAAAAGGCAGCTGGAATTAAATGATGGGCCTCACTGTCTGTTTTTGCTATAGGTGGGAACTGCAAGATACATGGCTCCAGAAGTCCTAGAATCCAGGATGAATTTGGAGAATGTTGAGTCCTTCAAGCAGACCGATGTCTACTCCATGGCTCTGGTGCTCTGGGAAATGACATCTCGCTGTAATGCAGTGGGAGGTAGGTGTGGACCAGCATCATTGTGTAGTGGTAAACTTGTCTTCAAAATAAGATCATGTGTTGCTTCGAGCATTATTCCAGGGGTTACAAAGCAGTTATTAGAGCTAGTTGAGATCTGATATTATACAACCATCCCAGAACT
TGFBR2-12	CATTTCCTTTGGCTGCACAT	TTGGGTTATCCACTGTATTGAAA	3	30729815	30730170	355	CATTTCCTTTGGCTGCACATGCCATTCTCAGTGACCCTGTGTTTGCTGGCTTTCTTCACAGAAGTAAAAGATTATGAGCCTCCATTTGGTTCCAAGGTGCGGGAGCACCCCTGTGTCGAAAGCATGAAGGACAACGTGTTGAGAGATCGAGGGCGACCAGAAATTCCCAGCTTCTGGCTCAACCACCAGGTAAGGAGTGAGTGTTTACAAAGGTCAGTAAGATTCAACCAAGTTGCCTCTTAGGTGGCAGAGAATTCTGGAATATTGAGCTTAAATCTGAGGGAAGGTCCCATTGTGTTCTATGGCCCTGTTAAATTTTGTTTATAAAGCAAATTTCAATACAGTGGATAACCCAA
TGFBR2-13	CACTATAGCAACAAGGTCAGC	ATGCTCTATGTCACCCACT	3	30732825	30733271	446	CACTATAGCAACAAGGTCAGCAGGCCACCTTGCCTTCCGCGGAGCCCACCAACTCATGGTGCCCTTTGGATCTCTTTCCCGCTACAGGGCATCCAGATGGTGTGTGAGACGTTGACTGAGTGCTGGGACCACGACCCAGAGGCCCGTCTCACAGCCCAGTGTGTGGCAGAACGCTTCAGTGAGCTGGAGCATCTGGACAGGCTCTCGGGGAGGAGCTGCTCGGAGGAGAAGATTCCTGAAGACGGCTCCCTAAACACTACCAAATAGCTCTTCTGGGGCAGGCTGGGCCATGTCCAAAGAGGCTGCCCCTCTCACCAAAGAACAGAGGCAGCAGGAAGCTGCCCCTGAACTGATGCTTCCTGGAAAACCAAGGGGGTCACTCCCCTCCCTGTAAGCTGT…
TGFBR2-14	GCTCCCTAAACACTACCAAAT	AGAACCACTGCATGTGTGA	3	30733069	30733588	519	GCTCCCTAAACACTACCAAATAGCTCTTCTGGGGCAGGCTGGGCCATGTCCAAAGAGGCTGCCCCTCTCACCAAAGAACAGAGGCAGCAGGAAGCTGCCCCTGAACTGATGCTTCCTGGAAAACCAAGGGGGTCACTCCCCTCCCTGTAAGCTGTGGGGATAAGCAGAAACAACAGCAGCAGGGAGTGGGTGACATAGAGCATTCTATGCCTTTGACATTGTCATAGGATAAGCTGTGTTAGCACTTCCTCAGGAAATGAGATTGATTTTTACAATAGCCAATAACATTTGCACTTTATTAATGCCTGTATATAAATATGAATAGCTATGTTTTATATATATATATATATATCTATATATGTCTATAGCTCTATATATATAGCCATACCTTGAAAAGAG…
TGFBR2-15	AGAACCAAGCAGAGAAGGAA	TCTGCAACCCATGAAGGTAA	3	30733520	30733920	400	AGAACCAAGCAGAGAAGGAAGGGACCCATGACAGCATTAGCATTTGACAATCACACATGCAGTGGTTCTCTGACTGTAAAACAGTGAACTTTGCATGAGGAAAGAGGCTCCATGTCTCACAGCCAGCTATGACCACATTGCACTTGCTTTTGCAAAATAATCATTCCCTGCCTAGCACTTCTCTTCTGGCCATGGAACTAAGTACAGTGGCACTGTTTGAGGACCAGTGTTCCCGGGGTTCCTGTGTGCCCTTATTTCTCCTGGACTTTTCATTTAAGCTCCAAGCCCCAAATCTGGGGGGCTAGTTTAGAAACTCTCCCTCAACCTAGTTTAGAAACTCTACCCCATCTTTAATACCTTGAATGTTTTGAACCCCACTTTTTACCTTCATGGGTTGCA…
TGFBR2-16	CCCATCTTTAATACCTTGAATGTT	GCTGTGCTGACCAAACAA	3	30733863	30734274	411	CCCATCTTTAATACCTTGAATGTTTTGAACCCCACTTTTTACCTTCATGGGTTGCAGAAAAATCAGAACAGATGTCCCCATCCATGCGATTGCCCCACCATCTACTAATGAAAAATTGTTCTTTTTTTCATCTTTCCCCTGCACTTATGTTACTATTCTCTGCTCCCAGCCTTCATCCTTTTCTAAAAAGGAGCAAATTCTCACTCTAGGCTTTATCGTGTTTACTTTTTCATTACACTTGACTTGATTTTCTAGTTTTCTATACAAACACCAATGGGTTCCATCTTTCTGGGCTCCTGATTGCTCAAGCACAGTTTGGCCTGATGAAGAGGATTTCAACTACACAATACTATCATTGTCAGGACTATGACCTCAGGCACTCTAAACATATGTTTTGTT…
TGFBR2-17	CTATGACCTCAGGCACTCTA	AGAAACTTGGGCTAACTGAGA	3	30734227	30734647	420	CTATGACCTCAGGCACTCTAAACATATGTTTTGTTTGGTCAGCACAGCGTTTCAAAAAGTGAAGCCACTTTATAAATATTTGGAGATTTTGCAGGAAAATCTGGATCCCCAGGTAAGGATAGCAGATGGTTTTCAGTTATCTCCAGTCCACGTTCACAAAATGTGAAGGTGTGGAGACACTTACAAAGCTGCCTCACTTCTCACTGTAAACATTAGCTCTTTCCACTGCCTACCTGGACCCCAGTCTAGGAATTAAATCTGCACCTAACCAAGGTCCCTTGTAAGAAATGTCCATTCAAGCAGTCATTCTCTGGGTATATAATATGATTTTGACTACCTTATCTGGTGTTAAGATTTGAAGTTGGCCTTTTATTGGACTAAAGGGGAACTCCTTTAAGG…
TGFBR2-18	AGCAGTCATTCTCTGGGTAT	TCTCTAATATTCCTATTTGGCTGAA	3	30734525	30734970	445	AGCAGTCATTCTCTGGGTATATAATATGATTTTGACTACCTTATCTGGTGTTAAGATTTGAAGTTGGCCTTTTATTGGACTAAAGGGGAACTCCTTTAAGGGTCTCAGTTAGCCCAAGTTTCTTTTGCTTATATGTTAATAGTTTTACCCTCTGCATTGGAGAGAGGAGTGCTTTACTCCAAGAAGCTTTCCTCATGGTTACCGTTCTCTCCATCATGCCAGCCTTCTCAACCTTTGCAGAAATTACTAGAGAGGATTTGAATGTGGGACACAAAGGTCCCATTTGCAGTTAGAAAATTTGTGTCCACAAGGACAAGAACAAAGTATGAGCTTTAAAACTCCATAGGAAACTTGTTAATCAACAAAGAAGTGTTAATGCTGCAAGTAATCTCTTTTTTA…
TGFBR2-19	AAACTCCATAGGAAACTTGTTAATC	ATGCTGATAACCCAGAAGTGA	3	30734860	30735283	423	AAACTCCATAGGAAACTTGTTAATCAACAAAGAAGTGTTAATGCTGCAAGTAATCTCTTTTTTAAAACTTTTTGAAGCTACTTATTTTCAGCCAAATAGGAATATTAGAGAGGGACTGGTAGTGAGAATATCAGCTCTGTTTGGATGGTGGAAGGTCTCATTTTATTGAGATTTTTAAGATACATGCAAAGGTTTGGAAATAGAACCTCTAGGCACCCTCCTCAGTGTGGGTGGGCTGAGAGTTAAAGACAGTGTGGCTGCAGTAGCATAGAGGCGCCTAGAAATTCCACTTGCACCGTAGGGCATGCTGATACCATCCCAATAGCTGTTGCCCATTGACCTCTAGTGGTGAGTTTCTAGAATACTGGTCCATTCATGAGATATTCAAGATTCAAGAGT…
TGFBR2-2	GACTCCTGTGCAGCTTCC	CCTTGCAACTGAACTTTCCT	3	30648151	30648679	528	GACTCCTGTGCAGCTTCCCTCGGCCGCCGGGGGCCTCCCCGCGCCTCGCCGGCCTCCAGGCCCCCTCCTGGCTGGCGAGCGGGCGCCACATCTGGCCCGCACATCTGCGCTGCCGGCCCGGCGCGGGGTCCGGAGAGGGCGCGGCGCGGAGGCGCAGCCAGGGGTCCGGGAAGGCGCCGTCCGCTGCGCTGGGGGCTCGGTCTATGACGAGCAGCGGGGTCTGCCATGGGTCGGGGGCTGCTCAGGGGCCTGTGGCCGCTGCACATCGTCCTGTGGACGCGTATCGCCAGCACGATCCCACCGCACGTTCAGAAGTCGGGTGAGTGGTCCCCAGCCCGGGCTCGGCGGGGCGCCGGGGGTCTTCCTGGGGTCCCCGCCTCTCCGCTGCGCTTGACAGTC…
TGFBR2-20	ACCTCTAGTGGTGAGTTTCT	GGAGATTATTTACTTGGTGACGTT	3	30735198	30735698	500	ACCTCTAGTGGTGAGTTTCTAGAATACTGGTCCATTCATGAGATATTCAAGATTCAAGAGTATTCTCACTTCTGGGTTATCAGCATAAACTGGAATGTAGTGTCAGAGGATACTGTGGCTTGTTTTGTTTATGTTTTTTTTTCTTATTCAAGAAAAAAGACCAAGGAATAACATTCTGTAGTTCCTAAAAATACTGACTTTTTTCACTACTATACATAAAGGGAAAGTTTTATTCTTTTATGGAACACTTCAGCTGTACTCATGTATTAAAATAGGAATGTGAATGCTATATACTCTTTTTATATCAAAAGTCTCAAGCACTTATTTTTATTCTATGCATTGTTTGTCTTTTACATAAATAAAATGTTTATTAGATTGAATAAAGCAAAATACTCAGGT…
TGFBR2-3	TCATTCTCATGACATCAAGTTCA	GGGAAATGGAACAGGTGTTTA	3	30686129	30686525	396	TCATTCTCATGACATCAAGTTCATTTGAAATTGCATAACATCTTCAGGAATTCATTGGCAGGCTGCCTGGCAGTTGGATAATCATTTAATATATCTTTCTCTCTCCTCAGTTAATAACGACATGATAGTCACTGACAACAACGGTGCAGTCAAGTTTCCACAACTGTGTAAATTTTGTGATGTGAGATTTTCCACCTGTGACAACCAGAAATCCTGCATGAGCAACTGCAGCATCACCTCCATCTGTGAGAAGCCACAGGAAGTCTGTGTGGCTGTATGGTAAGCAAGCCTTTTAAGAAGTTATTCTTTCTTTTCCCCTTTTTACATAATGTATTCTCATAGTACACACAGTCAGTGTATCTCTGTCTCCTAAATGTAAACACCTGTTCCATTTCCC
TGFBR2-4	TCTCACAGTAATAGAAAGCTTCA	AGAACAAGTCTCCTGATGAGT	3	30664583	30664940	357	TCTCACAGTAATAGAAAGCTTCATTATTTTCAAAACAGTTTCACTTTCCTGTCATCTGTAATTTTAAAAACAGCTCTCTGAGATGGATATAATTATCCTGTTTTACAGATGTGGAAATGGAGGCCCAGAAAGATGAAATCATCTGCCCCAGCTGTAATAGGACTGCCCATCCACTGAGACATAGTAAAGTATCATTAATTAATCTTTTCATCATTTTTCTATTTTTAGTCATGCTCCCTCACTGCTTAATTTGTAAGTAAATCTAAGATAAAAATCTATAGTCTCCTCGTATTTTCATATTTTCATAGCTAAATTGTTAAAGAGGCGATGGCAGTGTACTCATCAGGAGACTTGTTCT
TGFBR2-5	TCATTCTCATGACATCAAGTTCA	GGGAAATGGAACAGGTGTTTA	3	30686129	30686525	396	TCATTCTCATGACATCAAGTTCATTTGAAATTGCATAACATCTTCAGGAATTCATTGGCAGGCTGCCTGGCAGTTGGATAATCATTTAATATATCTTTCTCTCTCCTCAGTTAATAACGACATGATAGTCACTGACAACAACGGTGCAGTCAAGTTTCCACAACTGTGTAAATTTTGTGATGTGAGATTTTCCACCTGTGACAACCAGAAATCCTGCATGAGCAACTGCAGCATCACCTCCATCTGTGAGAAGCCACAGGAAGTCTGTGTGGCTGTATGGTAAGCAAGCCTTTTAAGAAGTTATTCTTTCTTTTCCCCTTTTTACATAATGTATTCTCATAGTACACACAGTCAGTGTATCTCTGTCTCCTAAATGTAAACACCTGTTCCATTTCCC
TGFBR2-6	TCCAGATTGCCTTTCTGTCT	GCTCCTAATCCACTGTATGC	3	30691667	30692073	406	TCCAGATTGCCTTTCTGTCTGGAGGCCATATTATTCATTTATTCTCTTTCTCTCTCTCCCTCTCCCCTCGCTTCCAATGAATCTCTTCACTCTAGGAGAAAGAATGACGAGAACATAACACTAGAGACAGTTTGCCATGACCCCAAGCTCCCCTACCATGACTTTATTCTGGAAGATGCTGCTTCTCCAAAGTGCATTATGAAGGAAAAAAAAAAGCCTGGTGAGACTTTCTTCATGTGTTCCTGTAGCTCTGATGAGTGCAATGACAACATCATCTTCTCAGAAGGTGAGTTTTCTTCTCTTAAGGGTGTGGGACCTGAGATCTGTGCCAATTTTTTGTATCCTTGGTCTGCAGTGTCATAGAGCACATTCCTCCTGTGGTGGATTGCATACAGTGGA…
TGFBR2-7	CTTGTAGGCACCCTCCTAAT	GCTCCTGATGGTTTGTTCTT	3	30702839	30703211	372	CTTGTAGGCACCCTCCTAATGTTGGTTGCCCTCCTTTTAAAGTCAGAGCAAGAGAAGTAGCAGGAATCTATATCCTAAGGAGGAACATAAAGGGTGAAAAGCACAGTGGAAGGGATGCCTAAAAGAGCAAAGGCTGAATCAGGGTTTTAATGGCCTGAAATGACCAATTTTCTAAAACTTGACAGGTAGATGTAAAATCAGACATATAGGTTCAAACAATCGATTGCAAAGGAGCACTTGTCAAAACACTGGCTGGGAATCTGCTCATGTGATGAAGACCCCAGGGTTTAGAGGTGAGTTAAGGTCATTTTGAAATCAGGATGATCTGGCTGAAAGAATCAAAACAAAACAGAAAGAACAAACCATCAGGAGC
TGFBR2-9	CACGTGTGCCAACAACATC	CACTGTGGAGGTGAGCAAT	3	30713362	30713765	403	CACGTGTGCCAACAACATCAACCACAACACAGAGCTGCTGCCCATTGAGCTGGACACCCTGGTGGGGAAAGGTCGCTTTGCTGAGGTCTATAAGGCCAAGCTGAAGCAGAACACTTCAGAGCAGTTTGAGACAGTGGCAGTCAAGATCTTTCCCTATGAGGAGTATGCCTCTTGGAAGACAGAGAAGGACATCTTCTCAGACATCAATCTGAAGCATGAGAACATACTCCAGTTCCTGACGGCTGAGGAGCGGAAGACGGAGTTGGGGAAACAATACTGGCTGATCACCGCCTTCCACGCCAAGGGCAACCTACAGGAGTACCTGACGCGGCATGTCATCAGCTGGGAGGACCTGCGCAAGCTGGGCAGCTCCCTCGCCCGGGGGATTGCTCACCTCCA…
VHL-1	AAACACCAAACCTTAGAGGG	TTGCAGAAGATGACCTGGG	3	10183253	10183764	511	AAACACCAAACCTTAGAGGGGCGAAAAAAAATTTTATAGTGGAAATACAGTAACGAGTTGGCCTAGCCTCGCCTCCGTTACAACGGCCTACGGTGCTGGAGGATCCTTCTGCGCACGCGCACAGCCTCCGGCCGGCTATTTCCGCGAGCGCGTTCCATCCTCTACCGAGCGCGCGCGAAGACTACGGAGGTCGACTCGGGAGCGCGCACGCAGCTCCGCCCCGCGTCCGACCCGCGGATCCCGCGGCGTCCGGCCCGGGTGGTCTGGATCGCGGAGGGAATGCCCCGGAGGGCGGAGAACTGGGACGAGGCCGAGGTAGGCGCGGAGGAGGCAGGCGTCGAAGAGTACGGCCCTGAAGAAGACGGCGGGGAGGAGTCGGGCGCCGAGGAGTCCGGCCCG…
VHL-2	GAGTACGGCCCTGAAGAAG	GGATGTGTCCTGCCTCAA	3	10183595	10183992	397	GAGTACGGCCCTGAAGAAGACGGCGGGGAGGAGTCGGGCGCCGAGGAGTCCGGCCCGGAAGAGTCCGGCCCGGAGGAACTGGGCGCCGAGGAGGAGATGGAGGCCGGGCGGCCGCGGCCCGTGCTGCGCTCGGTGAACTCGCGCGAGCCCTCCCAGGTCATCTTCTGCAATCGCAGTCCGCGCGTCGTGCTGCCCGTATGGCTCAACTTCGACGGCGAGCCGCAGCCCTACCCAACGCTGCCGCCTGGCACGGGCCGCCGCATCCACAGCTACCGAGGTACGGGCCCGGCGCTTAGGCCCGACCCAGCAGGGACGATAGCACGGTCTGAAGCCCCTCTACCGCCCCGGGGTCCATTTTGCAGACGGGGAACTGAGGCCCCTTGAGGCAGGACACATCC
VHL-3	TAGGTGCCCTGACTCAGAC	TGTACTTACCACAACAACCTTATC	3	10187828	10188369	541	TAGGTGCCCTGACTCAGACCAGTCTGGCTCTTTTTTTTTTTTTTTTTGGAGACGGAGTCTTGCTCTGTCACCCAGGCTGGAGTGCAGTGGCGCGATCTCGGCTCACGGCAAGCTCCACCTCCTGGGTTCACACCATTCTCCTGCCTCAGCCTCCCGAGTAGCTGGGACTACAGGCGCTCGCCACCACACCTGGCTAATTTTTTTGTATTTTTAGTAGAGACGAGGTTTCACCACGTTAGCCAGGACGGTCTTGATCTCCTGACCTCATGATCCGCCTGCCTCGGCCTCCCAAAGTGCTGGGATTACAGGTGTGGGCCACCGTGCCCAGCCACCGGTGTGGCTCTTTAACAACCTTTGCTTGTCCCGATAGGTCACCTTTGGCTCTTCAGAGATGCAGGG…
VHL-4	TCCTTGTACTGAGACCCTAGT	AATGGGCAGGCATTAAATTACA	3	10191417	10191864	447	TCCTTGTACTGAGACCCTAGTCTGCCACTGAGGATTTGGTTTTTGCCCTTCCAGTGTATACTCTGAAAGAGCGATGCCTCCAGGTTGTCCGGAGCCTAGTCAAGCCTGAGAATTACAGGAGACTGGACATCGTCAGGTCGCTCTACGAAGATCTGGAAGACCACCCAAATGTGCAGAAAGACCTGGAGCGGCTGACACAGGAGCGCATTGCACATCAACGGATGGGAGATTGAAGATTTCTGTTGAAACTTACACTGTTTCATCTCAGCTTTTGATGGTACTGATGAGTCTTGATCTAGATACAGGACTGGTTCCTTCCTTAGTTTCAAAGTGTCTCATTCTCAGAGTAAAATAGGCACCATTGCTTAAAAGAAAGTTAACTGACTTCACTAGGCATTG…
